# Supplementary material for: COVID-19 preventive measures in Rohingya refugee camps: An assessment of knowledge, attitude and practice
Source: PLoS One. 2024 Jan 24;19(1):e0282558. doi: 10.1371/journal.pone.0282558 (PMC10807836; doi:10.1371/journal.pone.0282558)
Supplement: S1 Dataset — (XLSX) [file pone.0282558.s001.xlsx]

## Sheet: Dataset
ID Number (e.g: CHW01/CHW02)	Place of Interview	Household Number	S1. Age	S2. Gender	S3. Marital Status	S4. Number of household members	S5. Number of children (Put zero for none)	S6. Number of family members above 60 years old	S7. Number of family members below 10 years old	K1. Have they heard about COVID-19?	K2. Can they explain some symptoms of COVID-19? (e.g. fever, cough, respiratory distress, headache, myalgia, runny 0se etc)	K3. Do they k0w dangers/complications of COVID-19? (e.g. respiratory difficulty, death, heart/brain complications etc)	K4. Do they k0w how COVID-19 transmits? (by coughing, sneezing, contacts, <1 m distancing etc)	K5. Do they k0w COVID-19 can be presented in varied severity? (e.g. asymptomatic, mild, moderate, severe)	K6. Do they k0w patients with respiratory/COVID-19 symptoms should be consulted at a health facility?	K7. Do they k0w that patients with respiratory/COVID-19 symptoms should give sample (through nasal/oral swab) for testing?	K8. Do they k0w that patients with positive results for COVID-19 should be isolated at a SARI Isolation and Treatment Center?	K9. Do they k0w that contacts (e.g. family members) of a COVID-19 patient should be quarantined (preferably in a Quarantine Facility?)	K10. Do they k0w hand hygiene (using soap and water or alcohol-based hand rub) is one of the measure to prevent transmission?	K11. Do they k0w they should wear mask around other people?	K12. Do they k0w they should avoid crowded or closed spaces?	K13. Do they k0w they should cover their mouth and 0se with their bent elbow or tissue when they cough or sneeze?	K14. Do they hear about the COVID-19 vaccine?	Kn-all	A1. Do you think that COVID-19 can be dangerous for you, your family and neighbors?	A2. Do you think that frequent handwashing using soap and water can be an effective measure to prevent or reduce the disease transmission?	A3. Do you believe that wearing a mask in public places can be an effective measure to prevent or reduce the disease transmission?	A4. Do you think that it is necessary to stay at home and avoid crowded places as much as possible to prevent or reduce the disease transmission?	A5. Do you think that it is useful to maintain three feet distance from others 0t to catch or transmit the disease?	A6. Do you agree that you should give sample (via nasal or oral swab), if you are having some symptoms of COVID-19?	A7. Do you agree to go to an isolation and treatment center, if you have a positive test result?	A8. Do you believe that if some gets positive result for COVID-19, their family should be quarantined to prevent the further transmission?	A9. Do you believe the COVID-19 vaccine is essential for us?	A10. Are you willing to be vaccinated if the vaccine is offered to you?	A11. Do you agree that COVID-19 will finally be successfully controlled?	Atall	P1. Frequently wash their hands with soap and water	P2. Wearing a mask in the public place	P3. Family is staying at home, if 0t very critical to go outside	P4. Trying to maintain distance with others	P5. 0t touching mouth, 0se or eye with uncleaned hands	P6. Covering mouth by elbow or handkerchief while coughing sneezing	P7. Have you been vaccinated? (Applicable if age is >55 Years)	P-all
CHW 01	2	1	27	1	2	7	4	0	4	1	1	1	1	1	1	1	1	1	1	1	1	1	1	14	0	1	1	0	0	1	1	1	1	1	1	8	0	0	0	0	0	1	1	2
CHW 01	2	2	32	2	2	4	2	0	2	1	1	1	1	1	1	1	1	1	1	1	1	1	1	14	1	1	1	1	0	0	0	0	1	1	1	7	0	1	0	0	0	0	1	2
CHW 01	2	3	50	1	3	3	2	0	0	1	1	1	1	1	1	1	1	1	1	1	0	0	1	12	0	0	1	0	0	1	1	1	0	0	1	5	0	0	0	0	0	0	0	0
CHW 01	2	4	53	2	2	9	7	0	1	1	1	1	0	0	1	1	1	1	1	1	0	0	1	10	0	1	0	0	0	1	1	1	1	1	0	6	0	0	0	0	0	0	1	1
CHW 01	2	5	62	1	3	4	3	1	0	1	0	0	0	0	1	0	0	0	1	1	0	0	1	5	0	1	0	0	0	0	0	0	1	1	0	3	0	0	0	0	0	0	1	1
CHW 01	2	6	64	2	2	9	7	1	0	1	1	1	1	1	0	0	0	0	1	1	0	0	1	8	0	1	0	0	0	0	0	0	1	1	1	4	0	0	0	0	0	0	1	1
CHW 01	2	7	51	1	2	3	1	0	0	1	1	1	1	1	1	1	0	0	1	1	0	0	1	10	0	1	0	0	0	1	0	0	1	1	0	4	0	0	0	0	0	0	1	1
CHW 01	2	8	45	2	2	7	5	0	3	1	1	1	1	1	1	1	0	0	1	1	1	1	1	12	1	1	1	1	0	1	0	0	1	1	1	8	0	1	0	0	0	1	1	3
CHW 01	2	9	40	1	2	6	4	0	1	1	1	0	1	1	1	1	1	1	1	1	0	1	1	12	0	1	1	1	1	0	0	0	1	1	0	6	0	0	0	0	0	0	1	1
CHW 01	2	10	22	2	2	3	1	0	1	1	1	1	1	1	1	1	1	1	1	1	0	1	1	13	1	1	1	0	1	0	0	0	1	1	1	7	0	1	0	0	0	0	1	2
CHW 01	2	11	25	1	2	5	3	0	3	1	1	1	1	1	1	1	1	1	1	1	1	1	1	14	0	1	1	1	1	0	0	0	1	1	1	7	0	0	0	0	0	0	1	1
CHW 01	2	12	32	2	2	6	4	0	3	1	1	1	1	1	1	1	1	1	1	1	1	1	1	14	0	1	1	0	0	1	1	1	1	1	1	8	0	0	0	0	0	1	1	2
CHW 01	2	13	42	1	2	5	3	0	2	1	0	0	1	1	1	1	1	1	1	1	1	1	1	12	0	1	0	0	0	1	1	1	1	1	1	7	0	0	0	0	0	0	1	1
CHW 01	2	14	55	2	2	9	7	0	2	1	0	0	1	0	1	1	1	1	1	1	0	0	1	9	0	1	0	0	0	1	0	0	1	1	0	4	0	0	0	0	0	0	1	1
CHW 01	2	15	56	1	2	4	2	1	0	1	1	0	1	0	1	0	0	0	1	1	0	0	1	7	0	1	0	0	0	0	0	0	1	1	1	4	0	0	0	0	0	0	1	1
CHW 01	2	16	43	2	2	6	4	0	3	1	1	1	1	1	1	1	1	1	1	1	0	0	1	12	1	1	0	0	0	1	1	1	1	1	1	8	0	0	0	0	0	0	1	1
CHW 01	2	17	37	1	2	8	4	0	3	1	1	1	1	1	1	1	0	0	1	1	0	1	1	11	0	1	1	0	0	1	1	1	1	1	1	8	0	0	0	0	0	0	1	1
CHW 01	2	18	28	2	2	5	3	0	3	1	1	1	1	1	1	1	1	1	1	1	1	1	1	14	1	1	1	0	0	1	1	1	1	1	1	9	0	1	0	0	0	1	1	3
CHW 01	2	19	68	2	2	10	8	2	0	1	1	0	1	0	0	1	0	0	0	1	0	0	1	6	0	1	1	0	0	1	0	0	1	1	0	5	0	0	0	0	0	0	1	1
CHW 01	2	20	69	1	3	3	2	1	0	1	0	0	0	1	1	0	0	0	1	1	0	0	1	6	1	1	1	0	0	0	0	0	1	1	0	5	0	0	0	0	0	0	1	1
CHW 10	1	7	53	1	2	5	8	0	0	1	1	1	1	1	1	1	1	1	0	1	1	0	1	12	1	1	1	1	1	0	1	1	1	1	0	9	0	0	1	1	1	0	1	4
CHW 10	1	4	58	2	2	7	2	0	0	1	1	1	1	1	1	1	1	1	1	1	1	1	1	14	1	1	1	1	1	1	1	1	1	1	1	11	0	1	1	0	1	1	1	5
CHW 10	1	2	31	2	2	4	2	0	2	1	1	1	1	1	1	1	0	0	1	1	1	1	1	12	1	1	1	1	1	1	1	1	1	1	1	11	0	1	1	1	0	1	0	4
CHW 10	1	10	18	2	1	6	0	2	0	1	1	1	1	1	1	0	1	0	1	1	1	0	1	11	1	1	1	1	1	0	0	1	1	1	1	9	0	0	1	0	1	1	0	3
CHW 10	1	1	25	1	2	6	4	0	4	1	1	1	1	0	1	1	0	0	1	1	1	1	1	11	1	1	1	1	1	1	0	1	1	1	1	10	0	1	1	0	0	1	0	3
CHW 10	1	18	19	2	2	9	0	1	3	1	1	1	1	1	1	0	0	1	1	1	1	1	1	12	1	1	1	1	1	1	1	1	1	1	1	11	0	0	1	0	1	1	0	3
CHW 10	1	14	53	2	2	6	4	0	2	1	1	1	1	1	1	1	1	1	1	1	1	1	1	14	1	1	1	1	1	1	1	1	1	1	1	11	1	1	1	1	1	1	0	6
CHW 10	1	16	49	2	2	8	6	0	2	1	1	1	1	1	1	1	1	1	1	1	1	1	1	14	1	1	1	1	1	1	1	1	1	1	1	11	1	1	1	0	0	1	0	4
CHW 10	1	9	35	1	2	6	4	0	2	1	1	1	1	1	1	1	1	1	1	1	1	1	1	14	1	1	1	1	1	1	1	1	1	1	1	11	0	1	1	0	1	1	0	4
CHW 10	1	19	65	2	2	2	7	0	0	1	1	1	1	1	1	1	1	1	1	1	1	1	1	14	1	1	1	1	1	1	1	1	1	1	1	11	0	1	1	1	0	0	1	4
CHW 10	1	15	51	1	2	2	7	0	0	1	1	1	1	0	1	1	0	1	1	1	1	1	1	12	1	1	1	1	0	1	0	1	1	1	1	9	1	1	1	0	0	0	0	3
CHW 10	1	11	21	1	2	3	1	0	1	1	1	1	1	1	1	1	1	1	1	1	1	1	1	14	1	1	1	1	1	1	1	1	1	1	1	11	1	1	1	1	0	0	0	4
CHW 10	1	17	32	1	2	4	2	0	2	1	1	1	1	1	1	1	1	1	1	1	1	1	1	14	1	1	1	1	1	1	1	1	1	1	1	11	1	1	1	1	1	0	0	5
CHW 10	1	6	62	2	2	2	6	2	0	1	1	1	1	1	1	1	1	1	1	1	1	1	1	14	1	1	1	1	1	1	0	1	1	1	1	10	0	0	1	0	0	0	1	2
CHW 10	1	3	42	1	2	8	5	1	3	1	1	1	1	1	1	1	1	1	1	1	1	1	1	14	1	1	1	1	1	0	0	1	1	1	1	9	0	0	1	0	1	0	0	2
CHW 10	1	13	42	1	3	3	2	0	0	1	1	1	1	1	1	1	0	1	1	1	1	1	1	13	1	1	1	1	1	0	0	1	1	1	1	9	1	1	1	0	0	1	0	4
CHW 10	1	20	61	1	3	2	1	1	0	1	1	1	0	1	1	0	0	1	0	1	1	0	1	9	1	1	0	0	1	0	0	1	1	1	1	7	0	1	1	0	1	0	1	4
CHW 10	1	12	37	2	2	5	3	0	2	1	1	1	1	1	1	1	1	1	1	1	1	1	1	14	1	1	1	1	1	1	1	1	1	1	1	11	1	1	1	0	0	1	0	4
CHW 10	1	5	64	1	2	7	9	2	0	1	0	0	1	1	1	0	0	0	0	1	1	0	1	7	1	1	1	1	1	0	0	0	1	1	1	8	0	0	1	0	1	0	1	3
CHW 10	1	8	48	2	2	6	4	0	3	1	1	1	1	1	1	1	1	1	1	1	1	1	1	14	1	1	1	1	1	1	1	1	1	1	1	11	1	0	1	0	0	1	0	3
CHW 11	3	1	52	2	2	4	2	0	0	1	1	0	1	1	0	1	0	1	1	1	0	1	1	10	1	0	0	1	0	1	0	1	0	0	0	4	1	1	1	1	1	1	1	7
CHW 11	3	5	37	2	2	5	3	0	3	1	1	0	0	0	0	0	1	1	0	1	0	1	1	7	1	1	1	0	0	0	1	0	1	0	1	6	0	0	1	0	0	1	1	3
CHW 11	3	8	47	2	2	7	5	0	1	1	0	0	1	0	0	1	1	0	0	1	0	0	1	6	1	0	0	0	1	1	1	0	1	1	1	7	1	0	0	1	1	1	1	5
CHW 11	3	10	61	2	2	3	0	1	0	1	1	0	1	1	0	1	1	1	1	1	1	1	1	12	1	0	1	0	1	1	0	0	1	1	1	7	1	1	0	0	1	0	1	4
CHW 11	3	13	35	2	2	4	2	0	2	1	0	1	1	0	0	1	0	0	1	0	1	0	1	7	1	1	1	1	0	0	0	1	1	1	0	7	1	0	0	0	0	0	1	2
CHW 11	3	18	33	1	2	6	4	0	2	1	1	1	0	0	1	1	1	1	0	1	1	1	1	11	0	0	0	1	1	1	1	0	0	1	1	6	0	1	0	1	0	1	1	4
CHW 11	3	23	43	1	2	5	3	1	0	1	1	1	1	0	0	0	1	0	1	1	0	0	1	7	1	1	0	1	1	0	1	1	1	0	1	8	1	0	1	1	0	1	1	5
CHW 11	3	33	46	2	2	5	3	0	1	1	1	1	0	0	0	1	0	1	1	1	0	1	1	9	1	1	0	1	0	0	1	1	1	1	1	8	1	1	1	1	1	1	1	7
CHW 11	3	35	62	1	3	3	2	1	1	1	1	0	1	0	1	1	0	1	0	0	1	1	1	9	0	0	0	0	1	1	1	1	0	1	1	6	1	0	0	1	1	0	1	4
CHW 11	3	39	34	1	2	5	3	0	0	1	1	0	1	0	1	1	1	1	1	1	1	1	1	12	1	1	1	1	1	1	1	0	0	1	1	9	0	0	0	1	1	0	1	3
CHW 11	3	45	22	1	2	4	2	0	2	1	1	1	1	0	1	1	1	1	1	0	0	1	1	11	1	1	0	1	0	1	1	1	1	1	1	9	0	0	0	1	1	0	1	3
CHW 11	3	46	24	2	2	2	0	0	0	1	0	0	1	1	1	0	1	1	0	1	0	1	1	9	1	0	0	0	0	0	0	0	0	0	0	1	1	0	0	1	0	0	0	2
CHW 11	3	49	54	1	2	3	0	0	0	1	1	1	0	0	1	1	0	1	0	0	1	1	0	8	0	0	1	1	1	0	1	1	1	0	0	6	0	0	1	1	1	1	0	4
CHW 11	3	51	56	2	2	3	0	0	0	1	1	0	1	1	1	1	1	1	0	1	0	1	1	11	1	1	0	1	1	1	1	0	1	1	1	9	0	0	1	1	0	1	1	4
CHW 11	3	53	25	1	2	3	1	0	0	1	1	0	1	1	1	0	1	0	1	1	0	0	0	8	1	0	1	0	0	1	1	0	0	0	1	5	1	0	1	0	0	0	0	2
CHW 11	3	55	32	1	2	6	4	0	2	1	1	1	1	1	1	1	1	1	0	1	1	1	1	13	1	1	1	1	1	1	0	0	0	1	1	8	1	1	1	0	0	1	1	5
CHW 11	3	56	27	2	1	3	0	0	0	1	1	0	1	0	1	0	1	1	1	0	0	1	1	9	1	1	1	1	0	1	1	1	1	1	1	10	0	1	0	1	0	0	1	3
CHW 11	3	62	45	1	3	2	1	0	0	1	1	1	1	0	0	0	1	1	1	0	1	1	0	9	1	1	1	1	0	0	1	1	1	1	1	9	0	1	1	1	0	0	1	4
CHW 11	3	67	60	1	3	3	0	1	0	1	1	0	1	0	1	1	1	0	1	1	0	1	1	9	1	1	0	1	1	0	0	1	1	1	1	8	0	0	0	1	0	1	1	3
CHW 11	3	68	36	2	2	4	2	0	2	1	1	1	1	1	1	0	1	1	1	1	1	1	1	13	1	1	1	1	0	0	1	1	1	1	1	9	1	1	1	1	0	1	1	6
CHW 12	3	29	45	2	2	5	3	0	0	1	1	0	0	0	0	1	1	1	1	0	0	1	1	8	0	1	0	1	1	0	0	1	0	1	0	5	1	0	0	1	1	1	0	4
CHW 12	3	58	52	2	2	5	3	0	0	1	0	1	1	1	0	0	1	0	0	0	1	1	1	8	1	1	1	0	0	1	1	1	1	0	1	8	1	0	1	1	0	1	0	4
CHW 12	3	88	32	1	2	8	6	0	3	1	1	1	0	1	0	0	0	1	1	0	1	1	1	9	1	1	1	0	1	1	1	0	1	1	1	9	1	1	0	0	1	0	0	3
CHW 12	3	96	55	1	3	3	0	0	0	1	0	1	1	0	0	1	1	1	0	0	1	1	1	9	0	0	0	1	1	1	1	0	1	1	1	7	1	1	1	0	1	0	1	5
CHW 12	3	50	45	1	3	3	2	1	0	1	1	1	1	1	1	0	0	0	1	1	0	1	1	10	0	1	1	0	0	1	1	1	0	1	1	7	0	0	1	1	1	0	1	4
CHW 12	3	20	19	1	1	3	0	0	0	1	0	0	0	0	0	1	1	0	0	1	0	0	0	4	1	0	0	1	1	1	0	1	0	1	1	7	1	1	1	0	1	0	0	4
CHW 12	3	27	33	2	2	5	3	0	2	1	1	1	1	0	0	1	0	1	1	0	1	0	0	8	0	0	1	1	1	1	0	0	1	1	1	7	0	1	1	1	1	0	0	4
CHW 12	3	43	42	1	2	7	5	0	3	1	0	1	1	1	1	0	0	0	1	0	0	1	1	8	0	1	0	1	1	1	0	1	1	0	1	7	1	1	1	1	1	0	0	5
CHW 12	3	47	55	2	2	5	3	0	0	1	1	0	0	0	1	0	1	1	1	1	0	1	1	9	1	0	1	1	1	1	0	1	1	0	1	8	0	1	1	1	1	1	0	5
CHW 12	3	47	55	2	2	5	3	0	0	1	1	0	0	0	1	0	1	1	1	0	1	1	1	9	0	1	1	1	0	1	1	0	0	1	1	7	1	1	1	0	1	1	1	6
CHW 12	3	57	35	2	2	6	4	0	2	1	1	1	1	1	1	1	0	0	0	1	0	1	1	10	1	0	0	0	1	1	0	1	0	1	1	6	1	0	1	1	1	0	1	5
CHW 12	3	18	57	1	2	2	1	0	1	1	1	0	0	1	0	1	1	1	0	0	1	1	1	9	1	0	1	0	1	1	0	0	0	1	0	5	1	1	1	1	1	0	1	6
CHW 12	3	1	45	2	2	8	6	0	2	1	1	1	1	1	0	0	1	1	0	0	1	1	0	9	1	1	1	1	1	0	1	1	0	1	1	9	1	0	1	1	1	1	0	5
CHW 12	3	68	33	1	2	5	3	0	3	1	0	1	1	1	1	0	0	0	1	0	1	1	1	9	1	1	0	1	1	0	1	0	1	1	1	8	0	1	1	1	0	1	0	4
CHW 12	3	49	25	1	2	4	2	0	2	1	0	1	0	0	0	1	1	1	0	1	0	1	1	8	1	0	0	1	1	1	1	1	0	0	1	7	1	1	1	1	1	0	0	5
CHW 12	3	6	22	2	2	3	1	0	1	1	1	0	0	0	1	0	1	1	0	0	1	1	1	8	1	1	0	0	0	1	1	1	1	0	1	7	0	1	1	0	1	1	0	4
CHW 12	3	26	70	2	2	3	1	1	0	1	0	1	1	0	0	1	0	1	1	0	1	0	0	7	1	0	1	0	1	1	1	1	0	1	1	8	1	0	0	1	1	1	1	5
CHW 12	3	14	35	1	2	6	4	0	0	1	1	1	0	1	1	1	0	0	1	1	0	1	1	10	1	1	0	1	0	1	1	1	0	1	0	7	1	1	0	1	1	1	0	5
CHW 12	3	32	25	2	2	3	1	0	1	1	1	0	1	0	1	1	0	1	1	1	0	0	1	9	1	1	1	1	0	0	1	0	1	1	1	8	1	1	0	1	1	1	0	5
CHW 12	3	16	42	1	2	5	3	0	2	1	1	1	0	1	1	0	0	1	1	1	0	0	1	9	0	1	0	1	1	1	1	0	1	1	0	7	1	0	1	1	1	1	0	5
CHW 13	3	35	36	2	2	4	2	0	2	1	1	1	1	1	0	0	1	1	0	0	0	0	1	8	1	1	1	1	1	0	1	1	0	1	1	9	1	1	1	1	1	1	0	6
CHW 13	3	49	58	2	2	3	1	0	0	1	1	1	1	1	1	1	1	1	0	0	1	1	1	12	0	0	1	1	1	1	1	1	1	1	1	9	1	1	1	1	1	1	1	7
CHW 13	3	49	58	2	2	3	1	0	0	1	1	1	1	1	1	1	1	1	0	0	1	1	1	12	0	0	1	1	1	1	1	1	1	1	1	9	1	1	1	1	1	1	1	7
CHW 13	3	37	34	2	2	6	4	0	3	1	1	1	1	1	1	1	0	1	0	0	0	1	1	10	1	1	1	1	1	1	1	0	0	0	1	8	0	0	0	1	1	0	0	2
CHW 13	3	40	28	2	2	2	0	0	0	1	1	0	1	1	1	1	1	0	0	1	1	1	1	11	1	0	0	0	0	0	0	1	1	1	1	5	1	1	0	0	1	0	0	3
CHW 13	3	90	49	1	2	3	0	0	0	1	1	0	1	1	1	1	1	1	1	0	0	0	1	10	1	0	1	1	0	1	0	1	1	1	1	8	1	1	1	1	1	1	0	6
CHW 13	3	54	23	1	2	5	3	0	2	1	1	1	1	1	1	1	1	0	1	0	0	0	0	9	1	1	1	1	1	1	0	1	0	0	1	8	0	1	0	0	0	0	0	1
CHW 13	3	9	43	2	2	2	0	0	0	1	1	0	1	1	1	0	1	1	0	0	0	1	1	9	1	0	1	1	0	1	1	1	0	1	0	7	0	0	1	0	0	0	0	1
CHW 13	3	21	63	1	2	2	0	1	0	1	0	0	0	0	0	1	1	1	0	0	0	0	0	4	0	0	0	0	1	1	1	1	1	1	1	7	0	0	0	0	0	0	1	1
CHW 13	3	2	36	1	2	5	3	0	0	1	1	0	1	1	1	0	1	1	1	0	0	1	1	10	1	1	1	0	0	1	0	1	1	1	1	8	0	0	0	1	1	0	0	2
CHW 13	3	28	64	2	2	2	0	1	0	1	1	0	1	1	1	1	1	1	1	1	1	1	1	13	1	1	1	1	1	1	0	1	1	1	1	10	0	0	1	1	0	1	1	4
CHW 13	3	26	33	1	2	5	3	0	0	1	1	0	1	1	1	1	0	0	1	1	1	1	1	11	0	0	1	1	1	1	1	1	0	1	0	7	0	0	0	1	1	0	0	2
CHW 13	3	34	43	2	2	4	2	0	2	1	1	1	1	1	1	1	0	0	0	1	1	1	1	11	1	1	1	0	0	0	0	0	1	1	1	6	1	1	0	0	0	0	0	2
CHW 13	3	15	26	1	2	6	4	0	3	1	1	0	1	1	1	0	1	1	1	1	1	0	1	11	1	1	1	0	0	0	0	0	1	1	1	6	1	0	0	0	1	0	0	2
CHW 13	3	41	57	1	3	3	0	0	0	1	1	1	0	1	1	1	0	0	1	1	0	1	0	9	0	1	1	1	1	0	0	0	1	1	1	7	0	0	0	0	1	1	1	3
CHW 13	3	33	34	2	2	4	2	0	2	1	1	1	1	1	1	1	1	1	0	1	1	1	1	13	1	1	1	1	1	1	1	1	1	1	1	11	1	1	0	1	0	0	0	3
CHW 13	3	6	37	2	2	5	3	0	3	1	0	1	1	0	0	0	0	1	1	1	1	1	1	8	0	0	1	1	1	1	0	1	1	0	1	7	0	0	1	1	1	0	0	3
CHW 13	3	46	57	2	2	5	3	0	0	1	1	0	1	0	1	0	0	0	1	0	1	1	1	8	1	1	1	1	1	1	0	1	1	1	1	10	0	0	0	1	0	1	1	3
CHW 13	3	11	42	1	2	6	4	1	0	1	1	1	1	1	1	1	0	0	0	0	0	0	0	7	1	1	1	1	1	1	0	1	1	0	0	8	0	0	0	1	1	1	1	4
CHW 13	3	51	26	1	3	2	1	0	1	1	1	1	1	1	1	1	1	1	1	1	1	1	1	14	1	1	0	1	0	1	1	1	1	1	1	9	0	0	0	1	1	0	0	2
CHW 14	3	99	30	2	2	5	3	0	1	1	1	1	1	1	1	1	1	1	1	1	1	1	1	14	1	1	1	1	1	1	1	1	1	1	1	11	0	0	1	0	0	0	0	1
CHW 14	3	4	47	2	2	4	2	0	1	1	1	1	1	1	1	1	1	1	1	1	1	1	1	14	1	1	1	1	1	1	1	1	1	1	1	11	1	1	0	0	0	1	1	4
CHW 14	3	1	37	1	2	6	5	0	2	1	1	1	1	1	1	1	1	1	1	1	1	1	1	14	1	1	1	1	1	1	1	1	1	1	1	11	1	1	0	0	1	0	1	4
CHW 14	3	33	60	2	2	3	1	2	0	1	1	1	1	1	0	0	0	1	0	0	0	1	1	8	1	1	1	1	1	0	0	0	0	1	1	7	0	0	1	0	0	0	1	2
CHW 14	3	24	40	2	2	4	2	0	1	1	1	1	1	1	1	0	0	0	0	1	1	1	1	10	1	1	1	1	0	0	0	0	1	1	1	7	0	1	0	0	0	0	0	1
CHW 14	3	100	29	2	2	5	3	0	3	1	1	1	1	1	1	1	1	1	1	1	1	1	1	14	1	1	1	1	1	1	1	1	1	1	1	11	0	1	1	1	1	0	0	4
CHW 14	3	83	44	2	2	2	0	0	0	1	1	1	1	0	0	1	1	1	1	0	1	1	1	11	0	0	1	0	0	1	1	1	1	1	1	7	0	0	0	0	1	0	0	1
CHW 14	3	98	28	2	2	5	2	1	2	1	1	1	1	1	1	1	1	1	1	1	1	1	1	14	1	1	1	1	0	0	1	1	0	0	1	7	1	0	1	0	1	0	0	3
CHW 14	3	101	49	2	2	7	5	0	2	1	1	1	1	1	0	0	0	0	1	0	1	1	1	9	0	1	1	1	0	0	0	0	1	1	0	5	0	1	1	1	1	1	0	5
CHW 14	3	71	60	2	2	3	2	1	2	1	1	1	1	0	0	0	0	0	0	0	0	1	1	6	0	1	1	0	0	0	0	0	0	0	1	3	0	0	1	0	1	0	1	3
CHW 14	3	84	33	2	2	4	2	0	2	1	1	1	1	1	1	1	0	0	0	1	0	0	0	8	0	0	0	0	0	0	0	1	1	0	0	2	1	0	0	0	1	0	0	2
CHW 14	3	91	50	2	3	3	2	0	0	1	1	1	1	1	0	0	0	0	0	1	1	0	0	7	1	1	1	1	0	0	0	0	1	1	0	6	0	1	0	0	0	0	0	1
CHW 14	3	4	34	2	2	7	5	0	4	1	1	1	1	1	1	1	1	1	1	1	1	1	1	14	1	1	1	1	1	1	1	1	1	1	1	11	0	1	1	0	0	1	1	4
CHW 14	3	60	32	1	2	3	2	0	0	1	1	1	1	1	1	1	1	1	1	1	1	1	1	14	1	1	1	1	1	1	1	1	1	1	0	10	0	1	1	0	1	0	0	3
CHW 14	3	63	32	1	2	3	2	0	2	1	1	1	1	1	1	0	0	0	1	1	0	0	1	9	1	1	1	1	0	0	0	0	1	0	0	5	0	1	1	0	0	0	0	2
CHW 14	3	62	60	1	3	3	2	1	2	1	1	1	1	1	0	0	0	0	0	1	1	1	1	9	1	1	1	0	0	1	1	1	0	0	0	6	0	0	1	0	0	0	1	2
CHW 14	3	88	22	1	2	2	1	0	1	1	1	1	1	1	1	1	1	1	1	1	1	1	1	14	1	1	1	1	1	1	1	1	1	1	1	11	0	0	1	0	0	0	0	1
CHW 14	3	42	42	1	3	2	1	0	0	1	1	1	0	1	1	0	0	1	0	0	0	1	1	8	1	1	1	0	0	0	1	1	1	1	0	7	0	0	1	1	0	0	0	2
CHW 14	3	47	42	1	2	8	6	0	3	1	1	1	1	1	1	1	1	1	1	1	1	1	1	14	1	1	1	1	0	0	1	0	0	0	0	5	0	0	1	1	1	0	0	3
CHW 14	3	13	24	1	2	3	2	0	2	1	1	1	1	1	1	1	1	1	1	1	1	1	1	14	1	1	1	1	1	1	1	1	1	1	1	11	0	0	1	0	1	1	0	3
CHW 21	5	12	32	1	2	4	3	0	3	1	1	1	1	0	1	1	0	0	1	1	1	1	1	11	1	1	1	1	0	0	1	1	1	1	1	9	0	0	1	0	1	0	0	2
CHW 21	5	19	60	1	2	2	0	2	0	1	1	1	1	1	1	1	1	1	1	1	1	1	1	14	1	1	1	0	1	1	0	0	1	1	1	8	0	0	1	0	0	0	1	2
CHW 15	3	79	42	1	3	5	4	0	1	1	1	1	1	1	1	1	1	1	1	1	1	1	1	14	1	1	1	1	1	1	1	1	1	1	0	10	0	0	0	0	1	0	0	1
CHW 15	3	1	60	1	2	6	3	1	3	1	1	0	1	0	1	0	1	1	0	1	1	1	1	10	1	1	1	1	1	1	1	1	1	1	1	11	0	0	1	1	1	0	1	4
CHW 15	3	1	60	1	2	6	3	1	3	1	1	0	1	0	1	0	1	1	0	1	1	1	1	10	1	1	1	1	1	1	1	1	1	1	1	11	0	0	1	1	1	0	1	4
CHW 15	3	3	60	1	2	3	0	1	0	1	1	1	1	1	1	1	1	1	1	1	1	1	1	14	1	1	1	1	1	1	1	1	1	1	1	11	0	0	1	1	1	0	1	4
CHW 15	3	2	49	1	2	6	3	0	3	1	0	0	1	1	1	1	1	1	1	1	1	1	1	12	1	1	1	1	1	1	1	1	1	1	1	11	1	1	0	0	0	1	1	4
CHW 15	3	6	60	2	2	4	2	1	0	1	0	0	1	1	1	1	1	1	1	1	1	1	1	12	1	1	1	1	1	1	1	1	1	1	1	11	0	0	0	1	0	0	1	2
CHW 15	3	6	22	1	2	4	2	0	2	1	0	0	1	1	1	1	1	1	1	1	1	1	1	12	1	1	1	1	1	1	1	1	1	1	1	11	1	0	1	1	0	0	1	4
CHW 15	3	3	36	2	2	7	5	0	4	1	0	0	1	1	1	0	0	1	1	1	1	1	1	10	1	1	1	1	1	1	1	1	1	1	1	11	0	1	0	1	0	1	1	4
CHW 15	3	5	23	2	2	4	2	0	2	1	1	1	1	1	1	1	1	1	1	1	1	1	1	14	1	1	1	1	1	1	1	1	1	1	1	11	1	1	0	1	1	1	1	6
CHW 15	3	4	25	2	2	4	2	0	2	1	1	1	1	1	1	1	1	1	1	1	1	1	1	14	1	1	1	1	1	1	1	1	1	1	1	11	1	1	0	1	0	1	1	5
CHW 15	3	1	39	1	2	7	3	0	1	1	0	0	1	0	1	1	1	1	0	1	1	1	1	10	1	1	1	1	1	1	1	1	1	1	1	11	0	0	1	1	0	1	1	4
CHW 15	3	2	43	2	2	8	6	0	3	1	1	1	1	1	1	1	1	1	1	1	1	1	1	14	1	1	1	1	1	1	1	1	1	1	1	11	0	0	1	0	1	1	1	4
CHW 15	3	1	42	2	2	9	6	1	3	1	1	0	1	1	1	1	1	1	1	1	1	1	1	13	1	1	1	1	1	1	1	1	1	1	1	11	0	1	1	0	0	1	1	4
CHW 15	3	1	47	1	3	3	0	0	0	1	1	0	1	1	1	1	1	1	1	1	1	1	1	13	1	1	1	1	1	1	1	1	1	1	1	11	1	1	0	0	1	0	1	4
CHW 15	3	4	49	1	2	4	2	0	0	1	1	1	1	1	1	1	1	1	1	1	1	1	1	14	1	1	1	1	1	1	1	1	1	1	1	11	0	0	1	0	1	1	1	4
CHW 15	3	3	35	1	2	6	4	0	0	1	1	0	1	0	1	1	1	1	1	1	1	1	1	12	1	1	1	1	1	1	1	1	1	1	1	11	0	0	1	0	1	1	1	4
CHW 15	3	2	23	1	2	5	3	0	3	1	1	0	1	1	1	1	1	1	1	1	1	1	1	13	1	1	1	1	1	1	1	1	1	1	1	11	1	0	0	1	0	0	1	3
CHW 15	3	2	54	2	2	6	4	0	0	1	1	1	1	0	1	1	1	1	1	1	1	1	1	13	1	1	1	1	1	1	1	1	1	1	1	11	0	0	0	1	0	1	1	3
CHW 15	3	2	39	2	2	7	5	0	3	1	1	1	1	1	1	1	1	1	1	1	1	0	1	13	1	1	1	1	1	1	1	1	1	1	1	11	0	0	0	1	0	0	1	2
CHW 15	3	29	54	1	2	2	0	1	0	1	1	0	1	1	1	0	1	1	1	1	1	1	1	12	1	1	1	0	1	1	1	0	0	0	1	7	0	0	1	1	0	1	0	3
CHW 16	4	1	30	2	2	6	4	0	3	1	1	0	0	0	1	1	1	0	0	1	0	0	1	7	1	0	1	0	0	1	1	0	1	1	1	7	0	0	0	0	0	0	1	1
CHW 16	4	2	37	2	2	8	6	0	2	1	1	0	0	0	0	0	1	1	1	1	1	0	1	8	0	0	1	0	0	0	1	1	1	1	1	6	0	0	1	0	0	0	1	2
CHW 16	4	3	45	2	2	7	5	0	2	1	1	1	1	1	1	1	1	1	1	1	1	1	1	14	1	1	1	0	0	1	0	0	1	1	1	7	0	0	0	0	0	1	1	2
CHW 16	4	4	55	1	2	6	0	0	0	1	1	0	0	0	0	1	0	0	0	1	0	1	1	6	1	1	0	0	0	1	1	0	1	1	1	7	0	0	0	0	0	0	1	1
CHW 16	4	6	72	1	2	3	0	1	0	1	0	0	0	0	0	0	0	0	0	0	0	0	1	2	0	0	0	0	0	0	0	0	0	1	1	2	0	0	0	0	0	0	1	1
CHW 16	4	9	38	2	2	6	4	0	1	1	1	1	0	0	1	1	1	1	1	1	1	1	1	12	0	0	0	0	0	0	1	1	1	1	1	5	0	0	0	0	0	0	1	1
CHW 16	4	10	18	1	2	3	1	0	1	1	1	1	1	0	1	0	1	0	1	1	1	1	1	11	1	1	0	0	0	0	1	0	1	1	1	6	0	0	0	0	0	0	1	1
CHW 16	4	11	20	2	2	3	1	0	1	1	1	0	0	0	0	0	0	0	0	1	0	0	1	4	0	0	0	0	0	0	1	1	1	1	1	5	0	0	0	0	0	0	1	1
CHW 16	4	12	39	1	2	6	5	0	0	1	1	1	1	1	1	1	1	1	1	1	1	1	1	14	1	1	1	1	1	1	1	1	1	1	1	11	1	1	0	0	0	0	1	3
CHW 16	4	15	52	2	2	3	1	0	1	1	1	0	0	0	0	0	0	0	0	1	0	0	1	4	0	0	0	0	0	0	1	1	1	1	1	5	0	0	0	0	0	0	1	1
CHW 16	4	18	26	1	2	6	4	0	4	1	1	1	0	0	1	0	0	0	1	1	0	0	1	7	1	1	1	0	1	0	1	1	1	1	1	9	0	0	0	0	0	0	1	1
CHW 16	4	19	64	1	2	2	0	2	0	1	1	0	0	0	0	0	0	0	0	0	0	0	1	3	0	0	0	0	0	0	0	0	1	1	1	3	0	0	0	0	0	0	1	1
CHW 16	4	16	44	1	2	6	4	0	2	1	0	0	0	0	1	0	1	0	0	1	0	0	1	5	1	1	0	0	0	1	1	0	1	1	1	7	0	0	0	0	0	0	1	1
CHW 16	4	5	62	2	2	7	5	1	0	1	0	0	0	0	1	0	0	0	0	0	0	0	1	3	0	0	0	0	0	0	0	0	1	1	1	3	0	0	0	0	0	0	1	1
CHW 16	4	1	28	2	2	4	2	0	2	1	1	1	1	1	1	0	1	0	1	1	1	1	1	12	0	1	0	1	1	0	0	0	1	1	1	6	1	1	1	1	1	1	0	6
CHW 16	4	2	39	1	2	3	2	0	1	1	0	1	0	0	0	0	0	0	0	1	0	1	1	5	1	1	0	0	0	0	0	0	1	1	1	5	1	1	0	0	0	0	1	3
CHW 16	4	3	44	2	2	7	5	0	4	1	0	0	0	0	0	0	0	0	0	1	1	1	1	5	0	0	0	1	1	0	0	0	1	1	1	5	1	1	1	1	1	0	1	6
CHW 16	4	4	56	1	2	4	2	1	0	1	0	0	0	0	0	0	0	0	1	1	1	1	1	6	1	1	0	0	1	0	0	0	1	1	1	6	1	1	0	1	0	0	1	4
CHW 16	4	5	63	2	2	4	2	2	0	1	1	0	1	1	1	0	0	0	0	0	1	1	1	8	1	1	0	0	1	0	0	0	1	1	1	6	1	1	1	1	1	0	1	6
CHW 16	4	6	64	1	2	3	0	1	0	1	0	0	0	0	0	1	0	0	1	1	1	1	1	7	0	0	0	0	1	1	0	0	1	1	1	5	1	1	1	1	0	0	1	5
CHW 21	5	7	52	2	2	8	5	1	1	1	1	0	0	0	0	0	0	0	1	1	1	0	1	6	0	0	1	0	0	0	0	0	1	1	1	4	1	1	0	1	0	0	0	3
CHW 21	5	8	47	1	2	3	0	0	0	1	0	0	1	0	0	0	0	0	1	1	1	1	1	7	1	0	1	0	0	0	0	0	1	1	1	5	1	1	1	1	1	0	1	6
CHW 21	5	9	34	2	2	5	3	0	3	1	0	0	0	0	0	0	0	0	1	1	0	0	1	4	0	0	0	0	1	0	0	0	1	1	1	4	0	0	0	1	0	0	1	2
CHW 21	5	10	27	1	2	6	4	0	4	1	1	0	0	0	0	0	0	0	0	1	1	0	1	5	0	0	0	0	1	0	0	0	1	1	1	4	0	1	0	0	0	0	0	1
CHW 21	5	11	29	2	2	6	4	0	4	1	0	0	0	0	0	0	0	0	0	1	1	1	1	5	1	1	0	1	1	0	0	0	1	1	1	7	1	1	1	1	0	0	1	5
CHW 21	5	12	33	1	2	5	4	0	4	1	0	0	0	0	0	0	0	0	1	1	1	1	1	6	1	1	1	1	1	0	0	0	1	1	1	8	1	1	1	1	1	1	1	7
CHW 21	5	13	40	2	2	4	2	0	0	1	0	0	1	0	0	0	0	0	0	1	1	1	1	6	1	0	0	0	1	0	0	0	1	1	1	5	1	1	1	1	1	0	1	6
CHW 21	5	14	52	1	2	3	1	0	0	1	0	0	0	0	0	0	0	0	1	1	0	0	1	4	0	0	0	0	1	0	0	0	1	1	1	4	1	0	1	1	0	0	1	4
CHW 21	5	15	59	2	2	6	2	0	0	1	1	0	0	0	0	0	0	0	1	1	1	0	1	6	0	0	0	0	1	0	0	0	1	1	1	4	1	0	0	1	0	0	1	3
CHW 21	5	16	41	1	2	8	6	0	0	1	0	0	1	0	0	0	0	0	1	1	0	0	1	5	0	0	0	0	0	0	0	0	1	1	1	3	1	1	1	1	1	0	1	6
CHW 21	5	17	37	2	2	8	6	0	7	1	0	0	0	0	0	0	0	0	1	1	1	1	1	6	1	0	1	1	1	0	0	0	1	1	1	7	1	1	0	1	0	0	1	4
CHW 21	5	18	20	1	2	3	1	0	1	1	0	0	0	0	0	0	0	0	0	1	1	0	1	4	0	0	1	1	1	0	0	0	1	1	1	6	1	1	1	1	0	0	0	4
CHW 21	5	19	60	1	2	4	3	0	0	1	0	0	0	0	0	0	0	0	0	1	1	1	1	5	0	0	0	0	0	0	0	0	1	1	1	3	1	1	1	1	1	0	1	6
CHW 21	5	20	44	2	2	6	3	1	2	1	0	0	0	0	0	0	0	0	1	0	0	1	1	4	0	0	1	0	1	0	0	0	1	1	0	4	0	0	0	0	0	1	1	2
CHW 21	5	8	45	1	2	5	3	0	1	1	0	0	0	0	1	0	0	0	0	1	0	0	1	4	1	0	1	0	0	0	0	0	1	1	1	5	0	0	0	0	0	0	1	1
CHW 21	5	13	47	2	2	7	5	0	2	1	0	0	0	0	0	0	0	0	0	1	0	0	1	3	0	0	0	0	0	0	0	0	1	1	1	3	0	0	0	0	0	0	1	1
CHW 21	5	14	58	1	2	6	4	1	0	1	0	0	0	0	1	1	0	0	0	1	0	0	1	5	0	0	0	0	0	0	0	0	1	1	1	3	0	0	0	0	0	0	1	1
CHW 21	5	20	63	2	2	4	2	1	0	1	0	0	0	0	0	0	0	0	0	0	0	0	1	2	0	0	0	0	0	0	0	0	1	1	1	3	0	0	0	0	0	0	1	1
CHW 22	5	7	59	2	2	5	3	0	2	1	1	0	0	0	0	1	1	1	0	1	0	1	1	8	0	0	0	0	0	1	1	0	1	1	1	5	0	0	0	0	0	0	1	1
CHW 17	5	17	40	2	2	9	7	0	3	1	1	1	0	0	1	0	1	1	1	1	1	1	1	11	1	0	1	1	1	0	1	1	1	1	1	9	0	0	0	0	0	0	1	1
CHW 17	5	1	25	1	2	7	5	0	3	1	0	0	1	0	1	0	0	0	1	0	0	1	1	6	1	1	0	1	1	1	1	1	1	1	1	10	1	0	0	0	0	1	1	3
CHW 17	5	2	40	2	2	6	4	0	1	1	0	0	1	1	1	0	1	1	1	1	1	1	1	11	1	0	1	1	1	0	1	1	1	1	1	9	0	1	0	1	0	1	1	4
CHW 17	5	3	41	1	2	8	6	0	1	1	1	1	1	1	1	1	1	1	1	1	1	1	1	14	1	1	1	1	1	1	1	1	1	1	1	11	1	1	1	1	1	1	1	7
CHW 17	5	4	55	2	2	4	3	0	0	1	0	1	0	1	1	0	0	0	1	0	0	1	1	7	1	0	0	1	1	1	1	1	1	1	1	9	1	0	0	1	0	1	1	4
CHW 17	5	5	62	1	2	3	2	1	1	1	0	1	1	1	1	0	1	1	1	1	0	1	1	11	1	0	1	1	1	0	1	1	1	1	1	9	0	1	0	1	0	1	1	4
CHW 17	5	6	61	2	2	6	4	1	0	1	0	0	1	1	1	0	1	1	1	1	0	1	1	10	1	0	1	1	1	0	1	1	1	1	1	9	0	0	1	1	0	1	1	4
CHW 17	5	7	60	2	2	9	7	0	0	1	0	0	1	1	1	1	1	0	1	1	1	1	1	11	1	0	1	1	0	1	1	1	1	1	1	9	0	1	0	1	0	1	1	4
CHW 17	5	8	50	2	2	6	4	0	0	1	1	1	1	1	1	1	1	1	1	1	1	1	1	14	1	1	1	1	1	1	0	0	1	1	1	9	1	1	1	1	1	1	1	7
CHW 17	5	9	33	1	2	2	0	0	0	1	1	1	1	1	1	1	1	1	1	0	1	1	1	13	1	1	0	1	1	1	1	1	1	1	1	10	1	0	0	1	1	1	0	4
CHW 17	5	10	20	2	1	9	0	1	0	1	1	1	1	1	1	0	1	1	1	1	1	1	1	13	1	1	1	1	0	0	1	1	1	1	1	9	1	1	1	1	0	1	1	6
CHW 17	5	11	19	1	2	3	1	0	1	1	0	0	1	1	1	0	1	1	1	1	1	1	1	11	1	1	1	1	1	0	1	1	1	1	1	10	1	1	1	1	0	1	1	6
CHW 17	5	12	32	2	2	7	5	0	3	1	1	1	1	1	1	0	1	1	1	1	1	1	1	13	1	1	1	1	1	0	1	1	1	1	1	10	0	0	1	0	0	1	1	3
CHW 17	5	13	45	1	2	7	5	0	1	1	0	0	1	1	1	0	1	0	1	1	1	1	1	10	1	1	1	1	1	1	1	1	1	1	1	11	1	1	0	1	0	1	1	5
CHW 17	5	14	54	2	2	4	2	0	0	1	1	1	1	1	1	0	1	1	1	1	1	1	1	13	1	1	1	1	1	1	1	1	1	1	1	11	0	0	1	1	0	1	1	4
CHW 17	5	15	52	2	2	5	1	0	0	1	0	0	1	0	1	1	1	1	1	1	0	1	1	10	1	1	1	1	1	0	1	1	1	1	1	10	0	1	1	1	0	1	1	5
CHW 17	5	17	32	1	2	6	4	0	2	1	1	1	1	1	1	1	1	1	1	1	1	1	1	14	1	1	1	1	1	1	1	1	1	1	1	11	0	0	0	1	0	1	1	3
CHW 17	5	18	30	2	2	4	2	0	1	1	1	1	1	1	1	0	1	1	1	1	1	1	1	13	1	0	1	1	1	0	1	1	1	1	1	9	0	0	1	0	0	1	1	3
CHW 17	5	19	63	2	2	9	7	1	0	1	1	1	1	1	1	1	1	1	1	0	0	1	1	12	1	0	0	1	1	1	1	1	1	1	1	9	0	0	0	1	0	1	1	3
CHW 17	5	20	61	1	2	5	4	1	0	1	0	1	1	1	1	0	1	1	1	1	0	1	1	11	1	0	1	1	1	0	1	1	1	1	1	9	0	1	1	1	0	1	1	5
CHW 23	4	11	28	1	2	2	0	0	0	1	1	0	1	0	0	0	0	0	1	0	0	0	1	5	0	0	1	0	0	0	1	0	0	0	1	3	1	0	0	0	1	0	1	3
CHW 23	4	13	46	1	2	4	0	2	2	1	1	0	1	0	1	0	0	0	1	0	0	0	1	6	1	1	1	1	0	1	0	1	1	0	0	7	0	0	1	0	0	0	1	2
CHW 23	4	1	29	1	2	5	0	1	3	1	1	0	1	0	0	0	1	0	0	1	0	0	0	5	0	0	0	0	0	1	0	0	0	0	1	2	0	0	1	0	0	0	0	1
CHW 23	4	2	31	2	2	6	1	0	3	1	1	0	1	0	1	0	0	0	0	0	1	0	0	5	0	0	1	0	0	0	0	0	1	0	0	2	1	0	0	0	0	0	1	2
CHW 23	4	3	45	1	2	5	0	2	2	1	1	0	1	0	0	1	0	1	0	0	1	0	0	6	1	0	1	0	1	0	0	0	1	0	0	4	1	0	0	0	0	0	1	2
CHW 23	4	4	60	2	2	3	0	0	0	1	1	0	1	0	0	0	0	1	0	0	0	1	0	5	0	0	1	0	0	0	1	0	0	1	0	3	0	0	1	0	0	0	1	2
CHW 23	4	5	67	1	2	3	0	0	1	1	1	1	1	0	0	0	1	0	0	0	1	0	0	6	1	0	0	0	0	0	1	0	0	0	1	3	1	0	0	0	0	0	0	1
CHW 23	4	6	70	2	3	5	0	1	3	1	1	0	1	0	0	1	0	0	0	1	0	0	0	5	1	0	1	0	0	0	0	1	0	0	0	3	1	0	0	0	0	1	0	2
CHW 23	4	7	58	1	2	5	0	0	3	1	1	0	1	0	0	1	0	0	1	0	0	0	1	6	0	0	0	0	0	1	0	0	0	0	1	2	0	0	0	1	0	0	1	2
CHW 23	4	8	43	2	2	5	0	1	3	1	0	0	1	0	0	0	1	0	0	0	1	0	0	4	1	0	1	1	0	0	0	0	1	0	0	4	0	0	0	0	0	0	1	1
CHW 23	4	9	40	1	2	5	0	1	2	1	1	0	1	0	0	0	0	1	0	0	0	0	1	5	1	0	0	0	0	1	0	0	1	0	0	3	0	0	0	1	0	0	0	1
CHW 23	4	10	29	2	2	3	0	1	1	1	1	0	1	1	0	1	0	0	1	0	0	1	0	7	1	0	1	0	0	0	1	0	0	0	1	4	1	0	0	0	0	1	1	3
CHW 23	4	12	32	2	2	6	0	0	3	1	1	0	1	0	0	1	0	0	1	0	0	1	0	6	1	0	1	0	0	0	1	0	0	0	1	4	1	0	0	0	1	0	0	2
CHW 23	4	15	53	1	2	7	0	1	3	1	1	0	1	0	0	1	0	0	0	0	0	0	1	5	1	0	1	0	0	0	0	1	0	0	1	4	0	1	0	0	0	0	1	2
CHW 23	4	14	53	2	2	5	0	2	3	1	1	0	1	0	0	0	1	1	0	0	1	0	0	6	1	0	1	0	0	0	0	1	0	0	0	3	1	0	0	0	0	0	1	2
CHW 23	4	16	41	2	2	3	0	0	1	1	1	0	1	0	0	1	0	0	1	0	0	0	0	5	1	0	1	0	0	0	1	0	0	1	0	4	1	0	0	0	1	0	1	3
CHW 23	4	18	25	2	2	5	0	2	3	1	1	0	1	0	0	1	0	0	0	1	0	0	0	5	0	0	1	0	0	0	0	1	0	0	0	2	1	0	0	0	1	0	0	2
CHW 23	4	17	35	1	2	5	0	1	3	1	1	0	1	0	0	1	0	0	0	1	0	0	1	6	1	0	1	0	0	0	1	0	0	0	1	4	0	0	1	0	0	1	1	3
CHW 23	4	19	65	2	2	3	0	2	0	1	1	0	1	0	0	1	0	0	1	0	0	1	0	6	1	0	0	0	0	1	0	0	0	0	1	3	0	1	0	0	1	0	1	3
CHW 23	4	20	65	1	3	7	0	1	3	1	1	0	1	0	0	1	0	0	1	0	0	1	0	6	1	0	1	0	0	1	0	0	1	0	0	4	1	0	0	0	1	0	1	3
CHW 18	4	6	45	2	2	5	3	0	2	1	0	0	0	0	0	0	0	0	0	1	0	0	1	3	0	0	0	0	0	0	0	0	1	1	1	3	0	0	0	0	0	1	1	2
CHW 18	4	5	64	2	2	2	1	1	1	1	0	0	0	0	0	0	1	1	0	1	1	1	0	6	0	0	0	0	0	0	0	0	1	1	1	3	0	0	1	0	0	0	1	2
CHW 18	4	3	47	2	2	7	5	0	2	1	0	0	0	0	0	0	0	0	0	0	1	1	1	4	0	0	0	0	0	0	0	1	1	1	1	4	0	0	0	0	0	1	1	2
CHW 18	4	4	55	2	2	4	2	0	1	1	0	0	0	0	0	0	0	0	0	0	0	1	1	3	0	0	0	0	0	0	0	0	1	1	1	3	0	0	0	0	0	1	1	2
CHW 18	4	2	32	2	2	5	3	0	2	1	0	0	0	0	0	1	0	0	0	1	1	0	1	5	0	0	0	0	0	0	1	0	1	1	1	4	0	0	0	0	0	0	1	1
CHW 18	4	1	20	1	2	4	2	0	2	1	1	1	1	0	1	1	1	1	0	1	0	0	0	9	1	0	0	0	1	0	1	1	1	1	1	7	0	1	1	1	0	1	1	5
CHW 18	4	19	32	1	3	2	1	0	1	1	1	1	1	1	0	0	0	0	1	1	1	1	1	10	0	0	0	0	0	1	1	1	1	1	1	6	0	0	0	0	1	1	1	3
CHW 18	4	7	35	1	2	5	3	0	2	1	0	0	0	0	0	0	0	0	0	1	0	1	1	4	0	0	0	0	1	1	1	0	1	1	1	6	0	0	0	1	1	0	1	3
CHW 18	4	13	42	1	2	6	4	0	1	1	0	0	0	0	0	0	0	1	0	0	0	1	1	4	0	0	0	0	1	1	0	1	1	1	1	6	0	0	0	0	1	0	1	2
CHW 18	4	18	45	2	2	4	2	0	2	1	1	1	0	0	0	0	1	1	0	0	1	0	0	6	0	0	0	0	0	1	1	1	1	1	1	6	0	0	1	1	0	0	1	3
CHW 18	4	12	40	2	2	8	6	0	2	1	0	0	1	1	1	1	0	0	0	1	1	1	1	9	0	0	0	0	0	1	1	1	1	1	1	6	0	0	0	0	0	1	1	2
CHW 18	4	20	25	2	2	4	2	0	2	1	1	1	1	1	1	1	1	0	0	1	1	1	1	12	0	0	0	0	0	1	1	1	1	1	1	6	0	0	1	1	0	0	1	3
CHW 18	4	11	29	1	2	5	3	0	1	1	1	0	1	0	1	0	0	0	1	0	0	0	1	6	0	0	0	0	0	0	0	0	1	1	1	3	0	0	0	0	0	0	1	1
CHW 18	4	10	61	1	3	4	3	0	0	1	1	0	1	1	1	1	0	0	0	1	1	1	1	10	1	1	0	1	1	1	1	1	1	1	1	10	0	0	0	0	0	1	1	2
CHW 18	4	9	62	2	2	7	5	1	2	1	0	0	1	0	0	0	0	0	0	0	0	0	1	3	0	0	0	0	0	0	0	0	1	1	1	3	0	0	0	0	0	0	1	1
CHW 18	4	8	28	2	2	6	4	0	4	1	1	0	1	1	0	0	0	0	0	0	0	0	1	5	0	0	0	0	1	0	1	0	1	1	1	5	0	0	0	0	1	0	1	2
CHW 18	4	14	58	2	2	4	2	0	0	1	1	0	0	0	0	1	0	0	0	0	0	0	1	4	0	0	0	0	0	0	0	0	1	1	1	3	0	0	0	0	0	0	1	1
CHW 18	4	16	64	2	2	4	2	1	0	1	1	0	0	0	1	1	1	0	0	1	1	0	1	8	1	1	1	0	1	1	1	0	1	1	1	9	0	0	0	0	0	0	1	1
CHW 18	4	15	61	1	2	3	0	1	0	1	0	0	0	1	1	1	1	1	1	0	0	0	1	8	0	0	1	1	1	1	0	0	1	1	1	7	0	0	0	0	0	1	1	2
CHW 18	4	17	55	1	2	7	5	0	2	1	1	0	1	1	1	1	0	0	0	0	0	0	1	7	0	0	0	0	0	0	1	0	1	1	1	4	0	0	0	0	0	0	1	1
CHW 19	4	14	52	2	2	7	5	0	0	1	0	0	1	0	0	1	1	0	0	0	1	1	1	7	0	0	0	0	0	1	0	0	1	1	1	4	0	0	0	0	0	0	1	1
CHW 19	4	12	32	2	2	7	5	0	3	1	1	0	1	0	1	1	0	0	0	1	0	1	1	8	0	1	0	0	0	1	1	0	1	1	1	6	0	0	0	0	0	0	1	1
CHW 19	4	16	66	2	2	3	0	1	0	1	0	0	1	0	0	1	0	0	0	1	1	1	1	7	0	0	0	0	0	1	0	0	1	1	1	4	0	0	0	0	0	0	1	1
CHW 19	4	19	34	1	2	6	4	0	0	1	0	0	1	0	1	1	1	0	0	0	0	1	1	7	1	0	0	0	0	1	1	0	1	1	1	6	0	0	0	1	0	0	1	2
CHW 19	4	13	44	1	2	6	4	0	2	1	1	0	1	0	1	1	1	0	0	0	0	1	1	8	0	0	0	0	0	1	0	0	1	1	1	4	0	0	0	0	0	0	1	1
CHW 19	4	15	65	1	2	8	7	1	0	1	0	0	1	0	0	0	1	0	0	0	1	1	1	6	0	0	0	0	1	1	0	0	1	1	1	5	0	0	0	0	0	0	1	1
CHW 19	4	18	42	2	2	6	4	0	1	1	1	0	1	0	1	1	0	0	0	0	0	1	1	7	1	0	0	0	0	1	0	0	1	1	1	5	0	0	0	1	0	0	1	2
CHW 19	4	3	42	1	2	8	6	0	1	1	0	0	1	0	0	1	1	1	0	0	0	0	1	6	1	0	0	0	1	1	0	0	1	1	1	6	0	0	0	0	0	0	1	1
CHW 19	4	17	53	1	2	5	4	0	0	1	0	0	1	0	0	0	0	0	0	0	0	0	1	3	0	0	0	0	0	1	0	0	1	1	1	4	0	0	0	0	0	0	1	1
CHW 19	4	9	65	2	2	6	4	1	1	1	0	0	1	0	0	0	0	0	0	0	0	0	1	3	0	0	0	0	0	1	0	0	1	1	1	4	0	0	0	0	0	0	1	1
CHW 19	4	10	64	1	2	3	1	1	1	1	0	0	0	0	0	0	0	0	1	1	0	1	1	5	0	1	1	0	0	0	0	0	1	1	1	5	0	0	0	0	0	1	1	2
CHW 19	4	8	24	2	2	2	0	0	0	1	1	0	1	0	0	1	1	0	0	0	1	1	1	8	0	0	0	0	1	1	0	0	1	1	1	5	0	0	0	1	0	0	1	2
CHW 19	4	20	22	2	2	4	2	0	2	1	1	0	1	0	0	1	1	1	0	1	0	1	1	9	0	1	0	0	0	1	0	0	1	1	1	5	0	0	0	1	0	0	1	2
CHW 19	4	6	49	2	2	7	5	0	2	1	0	1	0	0	0	1	1	0	0	0	0	1	1	6	1	0	1	0	1	0	0	0	1	1	1	6	0	0	0	0	0	1	1	2
CHW 19	4	11	29	1	2	3	2	0	1	1	0	0	1	0	0	0	0	1	0	0	0	0	0	3	0	0	0	0	1	0	0	0	1	1	1	4	0	0	0	1	0	0	1	2
CHW 19	4	4	24	2	2	8	6	0	2	1	1	0	1	0	0	0	0	0	0	1	1	1	1	7	0	0	0	0	1	1	0	0	1	1	1	5	0	0	0	0	0	0	1	1
CHW 19	4	5	52	1	2	2	1	0	0	1	0	0	1	0	0	0	1	1	1	0	0	1	1	7	0	0	0	0	1	0	0	0	1	1	1	4	0	0	0	0	0	0	1	1
CHW 19	4	2	35	2	2	5	3	0	2	1	1	0	1	0	1	1	1	0	0	1	1	1	1	10	0	0	0	0	0	0	0	0	1	1	1	3	0	0	0	0	1	0	1	2
CHW 19	4	7	34	1	2	2	1	0	0	1	1	0	1	0	1	1	1	0	0	1	0	1	1	9	1	0	0	0	0	1	0	0	1	1	1	5	0	0	0	0	0	0	1	1
CHW 19	4	1	24	1	2	5	3	0	3	1	0	0	1	0	1	1	1	0	0	1	0	1	1	8	1	0	0	0	0	0	0	0	1	1	1	4	0	0	0	0	0	0	1	1
CHW 02	2	1	26	2	2	5	3	0	3	1	1	1	1	1	1	0	0	0	1	1	1	1	1	11	1	1	1	1	1	1	0	0	1	1	0	8	0	0	0	0	0	0	1	1
CHW 02	2	2	32	1	2	3	1	0	1	1	1	1	1	1	1	0	0	0	1	1	1	1	1	11	1	1	1	1	1	0	0	1	1	1	0	8	0	0	0	0	0	0	1	1
CHW 02	2	3	45	2	2	7	5	0	2	1	1	1	1	0	1	0	0	1	1	1	1	1	1	11	1	1	1	1	1	0	0	1	1	1	0	8	0	0	0	0	0	0	1	1
CHW 02	2	4	55	1	2	9	7	0	2	1	1	1	1	1	1	0	0	1	0	1	1	1	1	11	1	1	1	1	0	0	0	1	1	1	0	7	0	0	0	0	0	0	1	1
CHW 02	2	5	65	2	2	10	8	2	1	1	1	1	1	1	1	0	0	0	1	1	1	1	1	11	1	0	0	1	1	1	0	0	1	1	1	7	0	0	0	0	0	0	1	1
CHW 02	2	6	66	1	3	6	5	1	1	1	1	1	1	1	1	1	0	0	1	1	1	0	1	11	1	0	0	1	0	1	0	1	1	1	0	6	0	0	0	0	0	0	1	1
CHW 02	2	7	54	2	2	9	7	0	2	1	1	1	1	1	1	1	1	1	0	1	1	0	1	12	1	0	0	1	1	1	0	0	1	1	0	6	0	0	0	0	0	0	1	1
CHW 02	2	8	46	1	2	8	6	0	1	1	1	1	1	1	1	0	0	0	1	1	1	0	1	10	1	1	1	1	1	0	0	0	1	1	0	7	0	0	0	0	0	0	1	1
CHW 02	2	9	40	2	2	6	4	0	2	1	1	1	1	1	1	1	0	0	1	1	1	0	1	11	1	1	1	1	1	1	0	0	1	1	0	8	0	1	0	0	0	0	1	2
CHW 02	2	10	25	1	2	4	2	0	2	1	1	1	1	1	1	1	1	1	1	1	1	0	1	13	1	0	1	1	0	0	0	1	1	1	0	6	0	0	0	0	0	0	1	1
CHW 02	2	11	18	2	1	6	4	0	1	1	1	1	1	1	1	1	1	1	1	1	1	0	1	13	1	1	1	1	1	1	0	1	1	1	0	9	0	1	0	1	0	0	1	3
CHW 02	2	12	32	1	2	7	5	0	3	1	1	1	1	1	1	0	0	0	1	1	1	0	1	10	1	0	0	1	1	0	0	0	1	1	0	5	0	0	0	0	0	0	1	1
CHW 02	2	13	50	2	2	8	4	0	1	1	1	1	1	1	1	0	0	0	1	1	1	1	1	11	1	0	0	1	1	1	0	0	1	1	0	6	0	0	0	0	0	0	1	1
CHW 02	2	14	53	1	2	8	2	1	0	1	1	1	1	1	1	0	0	0	1	1	1	1	1	11	1	1	1	1	1	0	0	0	1	1	0	7	0	0	0	0	0	0	1	1
CHW 02	2	15	52	2	2	10	8	0	2	1	1	1	1	1	1	1	0	0	1	1	1	0	1	11	1	1	0	0	1	0	0	0	1	1	0	5	0	0	0	0	0	0	1	1
CHW 02	2	16	45	1	2	7	5	0	2	1	1	1	1	1	1	0	0	0	1	1	1	1	1	11	1	1	1	1	1	1	0	0	1	1	0	8	0	0	0	0	0	0	1	1
CHW 02	2	17	39	2	2	6	4	0	2	1	1	1	1	1	1	0	0	0	1	1	1	1	1	11	1	1	1	1	1	0	0	0	1	1	0	7	0	0	0	1	0	0	0	1
CHW 02	2	18	24	1	2	4	2	0	2	1	1	1	1	1	1	1	0	0	1	1	0	1	1	11	1	1	1	0	0	0	0	0	1	1	1	6	0	0	0	0	0	0	0	0
CHW 02	2	19	69	1	3	4	3	1	0	1	1	1	0	0	1	0	0	0	1	1	1	0	1	8	1	0	1	1	1	1	0	0	1	1	0	7	0	0	0	0	0	0	1	1
CHW 02	2	20	62	2	2	8	3	1	0	1	1	1	1	0	1	1	0	0	1	1	1	0	1	10	1	1	1	1	1	0	0	0	1	1	1	8	0	0	0	0	0	0	1	1
CHW 20	4	5	60	1	2	8	6	0	4	1	1	1	0	1	1	0	0	1	1	1	1	1	1	11	0	0	0	0	0	1	0	0	0	1	1	3	0	0	0	0	0	1	1	2
CHW 20	4	18	25	2	2	6	4	0	2	1	1	1	0	0	0	0	0	0	0	0	1	1	1	6	0	0	1	1	0	1	1	1	0	1	0	6	0	0	0	0	0	1	1	2
CHW 20	4	2	35	2	2	7	5	0	3	1	1	1	1	1	1	1	0	1	1	1	1	1	1	13	0	1	1	1	1	1	1	1	1	1	1	10	0	0	0	0	0	1	1	2
CHW 20	4	11	23	2	2	8	2	0	2	1	1	1	1	0	1	0	0	1	1	1	1	1	1	11	1	0	1	1	0	1	1	1	1	1	1	9	1	0	0	0	1	0	1	3
CHW 20	4	17	36	1	2	8	6	0	3	1	1	1	1	0	1	1	1	1	1	1	0	1	1	12	0	0	1	0	1	1	1	1	1	1	1	8	1	1	0	0	0	0	1	3
CHW 20	4	17	36	1	2	8	6	0	3	1	1	1	1	0	1	1	1	1	1	1	0	1	1	12	1	0	1	1	1	1	1	1	1	1	1	10	1	0	0	0	0	0	1	2
CHW 20	4	9	40	1	3	5	4	0	0	1	1	1	1	1	1	1	1	1	0	1	1	1	1	13	1	1	1	1	1	1	0	1	1	1	1	10	1	0	0	0	1	1	1	4
CHW 20	4	19	67	2	2	2	0	1	0	1	0	0	0	0	0	0	0	0	0	0	0	0	1	2	1	0	0	0	0	0	0	0	1	1	1	4	0	0	0	1	0	0	1	2
CHW 20	4	4	60	2	2	4	2	0	0	1	1	1	1	1	1	1	1	1	1	1	1	1	1	14	1	1	1	1	1	1	0	1	0	1	1	9	1	0	0	0	1	1	1	4
CHW 20	4	5	60	1	2	8	2	1	0	1	1	1	0	0	0	1	0	0	0	1	0	1	1	7	0	0	0	0	0	0	0	0	1	1	0	2	0	0	0	0	0	1	1	2
CHW 20	4	16	49	2	2	6	4	0	3	1	0	0	0	0	1	0	0	0	0	1	0	0	1	4	1	1	0	0	0	0	1	0	1	1	1	6	0	0	0	0	0	0	1	1
CHW 20	4	3	50	1	2	6	4	1	2	1	1	1	1	1	1	1	1	1	1	1	1	1	1	14	1	1	1	1	1	0	1	1	1	1	0	9	0	0	0	0	0	1	1	2
CHW 20	4	14	57	2	2	3	1	0	0	1	1	1	1	1	1	1	1	1	1	1	1	1	1	14	0	0	1	1	0	1	0	0	1	1	1	6	1	1	0	0	0	0	1	3
CHW 20	4	1	24	1	2	6	4	0	2	1	1	1	1	1	1	1	1	0	0	1	1	1	1	12	1	0	0	1	1	1	1	0	1	0	1	7	0	0	0	1	0	1	1	3
CHW 20	4	7	36	2	2	7	5	0	3	1	1	0	0	0	1	1	0	0	0	1	0	0	1	6	1	1	0	0	0	0	0	0	1	1	1	5	0	0	0	0	0	0	1	1
CHW 20	4	6	65	2	2	9	7	1	2	1	1	1	1	0	0	0	1	0	0	0	1	1	1	8	1	0	1	0	0	0	0	1	1	1	1	6	1	0	0	0	0	0	1	2
CHW 20	4	12	36	2	2	7	5	0	3	1	1	0	0	0	1	1	0	0	0	1	0	0	1	6	1	1	0	0	0	0	0	0	1	1	1	5	0	0	0	0	0	0	1	1
CHW 20	4	13	45	1	2	7	4	0	2	1	1	1	1	0	1	1	1	0	0	0	1	1	1	10	1	1	1	0	0	0	1	0	1	1	1	7	0	0	0	0	0	0	1	1
CHW 20	4	8	46	2	2	8	6	0	3	1	1	1	1	0	1	1	1	0	1	0	1	1	1	11	1	0	0	0	1	1	1	0	1	1	1	7	1	0	0	0	0	0	1	2
CHW 20	4	10	27	2	2	5	3	0	2	1	1	1	0	0	1	0	0	0	0	1	1	1	1	8	1	1	0	0	1	1	1	1	1	1	0	8	0	0	0	0	0	0	1	1
CHW 22	5	15	55	1	2	6	4	0	2	1	1	1	1	1	0	1	1	0	1	1	1	1	1	12	0	1	0	0	1	1	1	1	1	1	1	8	0	0	0	0	0	0	1	1
CHW 22	5	20	67	1	3	4	3	1	0	1	1	1	0	0	1	1	0	0	0	1	1	1	1	9	1	1	1	0	0	1	1	1	1	1	1	9	1	0	0	0	0	0	1	2
CHW 22	5	4	53	2	2	3	1	0	1	1	1	1	1	1	1	1	1	1	1	1	1	1	1	14	1	1	0	0	1	0	1	1	1	1	1	8	1	1	1	1	0	1	1	6
CHW 22	5	3	45	2	2	8	5	0	3	1	1	1	1	0	1	0	0	1	0	0	0	0	1	7	1	1	1	0	1	0	0	1	1	0	1	7	1	0	0	0	1	1	1	4
CHW 22	5	11	31	2	2	8	3	1	3	1	1	1	1	1	1	1	1	1	1	1	1	1	1	14	1	1	1	0	0	0	1	1	1	1	1	8	1	1	0	1	1	1	0	5
CHW 22	5	2	31	2	2	8	3	1	3	1	1	1	1	1	1	1	1	1	1	1	1	1	1	14	1	1	1	0	1	0	1	1	1	1	1	9	1	1	0	1	1	1	0	5
CHW 22	5	10	20	2	2	3	1	0	1	1	1	1	1	0	0	0	0	0	0	1	0	1	1	7	1	1	0	0	1	0	1	0	1	1	1	7	1	0	0	0	0	1	0	2
CHW 22	5	13	55	1	2	3	2	0	0	1	1	1	1	0	1	1	1	1	1	1	0	1	1	12	1	1	1	0	1	0	1	1	1	1	0	8	1	0	0	1	1	1	1	5
CHW 22	5	5	60	1	2	4	2	1	0	1	1	1	1	0	1	0	0	0	1	1	0	1	1	9	1	1	1	0	1	0	1	1	1	1	1	9	1	1	0	1	1	1	1	6
CHW 22	5	15	53	1	2	4	3	0	0	1	0	0	0	0	0	0	1	0	1	0	0	1	0	3	1	1	1	1	0	0	0	1	1	1	1	8	1	1	0	1	1	1	1	6
CHW 22	5	9	37	1	2	3	3	0	0	1	1	1	0	1	1	0	1	1	1	1	1	0	1	11	1	1	1	1	1	1	1	1	1	1	1	11	1	1	1	1	1	1	0	6
CHW 22	5	11	25	1	2	5	3	0	2	1	1	0	1	1	1	1	1	1	1	1	1	1	1	13	1	1	1	1	1	0	1	1	1	1	1	10	1	1	0	1	1	1	0	5
CHW 22	5	20	62	2	2	3	2	1	0	1	1	1	1	0	1	1	1	1	1	0	0	1	1	11	1	1	1	0	1	0	1	1	1	1	1	9	1	0	0	1	1	1	1	5
CHW 22	5	17	34	1	2	4	2	0	0	1	1	1	1	1	0	0	0	0	1	1	1	1	1	10	1	1	1	1	1	0	0	1	1	1	1	9	1	0	0	1	1	1	0	4
CHW 22	5	12	40	2	2	8	8	0	2	1	1	1	1	1	1	1	1	1	1	1	1	0	1	13	0	1	1	1	1	1	1	1	1	1	1	10	1	0	0	1	1	1	0	4
CHW 22	5	8	50	2	2	5	2	0	0	1	1	1	1	1	1	0	1	1	1	0	0	1	1	11	1	1	1	1	1	0	1	1	1	1	1	10	1	0	0	1	1	1	0	4
CHW 22	5	18	30	2	2	7	4	1	2	1	1	1	1	0	1	0	1	1	1	1	0	0	1	10	1	1	1	0	1	0	1	1	1	1	1	9	1	0	0	1	0	1	0	3
CHW 22	5	6	62	2	2	5	3	1	0	1	1	1	0	0	1	1	1	1	1	1	0	1	1	11	1	1	1	0	1	0	0	1	1	1	1	8	1	1	0	1	1	1	1	6
CHW 22	5	16	50	1	2	6	4	0	3	1	1	1	1	1	1	1	1	1	1	1	1	1	1	13	1	1	1	1	1	0	1	1	1	1	1	10	1	1	1	1	1	1	1	7
CHW 24	5	14	56	2	2	6	3	0	0	1	0	0	1	0	0	1	0	0	1	1	1	1	1	8	1	1	0	0	1	0	0	1	1	1	1	7	0	0	0	0	0	1	1	2
CHW 24	5	19	33	1	2	7	6	0	2	1	1	0	0	0	1	1	1	1	0	1	1	1	1	10	1	1	0	0	1	1	1	1	1	1	1	9	0	0	0	1	0	0	0	1
CHW 24	5	1	25	1	2	6	4	0	4	1	1	0	0	0	1	1	1	1	1	1	1	1	1	11	1	1	0	0	1	1	1	1	1	1	1	9	0	0	0	1	0	0	0	1
CHW 24	5	3	45	1	2	5	3	0	0	1	1	0	1	1	1	1	1	1	1	1	1	1	1	13	1	1	1	1	1	1	1	1	1	1	1	11	0	0	0	0	0	0	0	0
CHW 24	5	10	62	1	2	8	1	1	0	1	1	1	1	1	1	1	1	1	1	1	1	1	1	14	1	1	1	1	1	1	1	1	1	1	1	11	0	0	0	0	0	0	1	1
CHW 24	5	7	37	1	2	10	8	0	4	1	1	0	0	1	1	1	1	1	1	1	1	1	1	12	1	1	1	1	1	1	1	1	1	1	0	10	0	0	0	1	0	0	0	1
CHW 24	5	11	27	1	2	6	4	0	4	1	1	0	1	0	1	1	0	1	0	1	1	1	1	10	0	0	0	1	0	0	0	1	1	1	1	5	0	0	0	1	0	0	0	1
CHW 24	5	15	64	1	2	4	3	1	0	1	1	1	1	1	1	1	1	1	1	0	1	1	1	13	1	0	1	1	1	1	1	1	1	1	1	10	0	0	0	1	0	0	1	2
CHW 24	5	17	60	1	2	5	3	1	0	1	1	1	0	0	0	1	1	1	1	1	1	1	1	11	1	1	1	1	1	1	1	1	1	1	1	11	0	0	0	1	0	0	0	1
CHW 24	5	13	48	1	2	5	3	0	1	1	1	0	1	1	1	1	1	1	1	1	1	1	1	13	1	0	1	1	1	1	1	1	1	1	1	10	0	0	0	1	1	0	0	2
CHW 24	5	18	45	2	2	9	7	0	2	1	1	0	1	1	1	1	1	1	1	1	1	0	1	12	1	0	1	1	1	1	1	0	1	1	1	9	0	0	0	1	0	0	0	1
CHW 24	5	2	32	2	2	7	5	0	3	1	1	1	1	0	1	0	1	1	1	0	1	1	1	11	1	1	1	1	1	1	1	1	1	1	1	11	0	0	0	1	1	0	0	2
CHW 24	5	12	35	2	2	8	6	0	5	1	1	0	1	1	1	1	1	1	1	0	1	1	1	12	1	0	1	0	1	1	1	1	1	1	1	9	0	0	0	1	1	0	0	2
CHW 24	5	20	28	2	2	6	4	0	4	1	1	0	0	1	1	1	1	1	1	1	1	1	1	12	1	1	1	1	1	1	1	1	0	1	1	10	0	0	0	1	1	0	0	2
CHW 24	5	14	55	2	2	6	4	0	1	1	1	0	0	0	1	1	1	1	1	1	1	1	1	11	1	1	0	1	1	1	1	1	1	1	1	10	0	0	0	1	1	0	0	2
CHW 24	5	16	70	2	2	4	2	1	0	1	1	0	0	1	1	1	1	1	1	1	1	1	1	12	1	1	0	1	1	1	1	1	1	1	1	10	0	0	0	1	0	0	0	1
CHW 24	5	8	25	2	2	4	2	0	2	1	1	0	0	1	1	1	1	1	1	1	1	1	1	12	0	0	1	1	1	0	1	1	1	1	1	8	0	0	0	1	0	0	0	1
CHW 24	5	9	62	2	2	2	0	1	0	1	1	1	0	1	1	1	1	1	1	0	1	1	1	12	1	1	0	1	1	1	1	1	1	1	1	10	0	0	0	0	0	0	0	0
CHW 24	5	4	55	2	2	8	4	0	2	1	1	0	1	1	0	1	1	1	1	1	1	1	1	12	1	0	1	1	1	1	0	1	0	1	1	8	0	0	0	1	0	1	0	2
CHW 24	5	6	34	2	2	8	6	0	3	1	1	0	0	0	1	1	1	1	1	1	1	1	1	11	1	1	1	1	1	1	1	1	1	1	1	11	0	0	0	0	0	0	0	0
CHW 25	5	2	35	2	2	4	2	0	2	1	1	1	0	0	1	1	1	1	1	1	1	1	1	12	1	1	0	0	1	1	1	1	1	1	1	9	0	0	0	1	0	0	0	1
CHW 25	5	8	22	2	2	4	2	0	2	1	1	1	0	0	1	1	1	1	1	1	1	1	1	12	1	1	1	1	0	1	1	1	1	1	1	10	0	1	0	0	1	1	0	3
CHW 25	5	13	42	1	3	6	0	0	0	1	1	0	1	0	1	1	1	1	1	1	1	1	1	12	1	1	1	0	1	1	1	0	1	1	1	9	1	1	1	1	1	1	1	7
CHW 25	5	15	68	1	2	2	0	1	0	1	1	1	0	1	1	0	1	1	0	1	1	1	1	11	1	1	1	1	1	1	1	1	1	1	1	11	0	0	1	1	0	0	0	2
CHW 25	5	1	27	1	2	6	2	0	3	1	1	1	0	0	1	1	1	1	1	1	1	1	1	12	1	1	1	1	1	1	0	1	0	1	1	9	0	0	1	1	0	0	0	2
CHW 25	5	7	39	1	2	5	4	0	0	1	1	1	1	0	1	1	1	1	0	1	0	0	1	10	1	1	1	1	1	0	1	1	1	1	0	9	1	1	1	1	1	1	0	6
CHW 25	5	11	22	1	2	5	1	0	1	1	1	1	0	1	1	1	1	1	1	1	1	1	1	13	1	0	1	1	1	1	1	1	1	1	1	10	0	0	1	1	0	0	0	2
CHW 25	5	18	55	2	2	6	3	0	3	1	1	1	0	1	1	1	1	1	1	0	1	1	1	12	1	1	1	1	1	1	1	1	1	1	1	11	0	0	1	1	0	0	0	2
CHW 25	5	4	55	2	2	6	3	0	1	1	1	1	1	1	1	1	1	1	1	1	1	1	1	14	1	1	1	1	1	1	1	1	1	1	1	11	1	0	0	1	1	0	0	3
CHW 25	5	6	50	2	2	5	2	0	0	1	1	1	1	1	1	1	1	1	1	1	1	1	1	14	1	1	1	1	1	1	1	1	1	1	1	11	1	1	1	0	1	1	0	5
CHW 25	5	6	42	2	2	6	4	0	3	1	1	0	0	1	1	1	1	1	1	0	1	1	0	10	1	1	1	1	1	1	1	1	1	0	0	9	1	0	0	0	1	0	0	2
CHW 25	5	9	64	2	2	5	0	1	0	1	1	1	1	0	0	0	0	1	1	0	1	1	1	9	1	0	1	1	1	1	1	1	1	1	1	10	0	0	1	0	0	1	0	2
CHW 25	5	19	37	1	2	5	3	0	1	1	1	1	1	1	1	0	1	0	1	1	0	0	1	10	1	1	1	1	1	1	1	1	1	1	1	11	1	1	1	1	1	1	0	6
CHW 25	5	16	60	2	2	6	0	0	0	1	1	1	0	1	1	1	0	1	1	1	1	1	0	11	1	1	1	1	1	0	1	1	1	1	1	10	0	0	1	0	1	0	0	2
CHW 25	5	5	56	1	2	3	0	0	0	1	0	0	1	0	1	1	1	1	1	1	1	1	1	11	1	1	1	1	1	1	1	1	0	1	1	10	1	1	0	0	0	1	1	4
CHW 25	5	14	59	2	2	7	4	0	0	1	1	1	0	0	1	1	1	1	1	1	1	1	0	11	1	0	1	1	1	1	1	1	0	1	1	9	1	0	0	0	1	0	0	2
CHW 25	5	20	25	2	2	4	2	0	2	1	1	1	1	1	1	1	1	1	1	0	0	0	1	11	1	1	1	1	1	1	1	1	0	1	1	10	1	1	1	0	1	1	0	5
CHW 25	5	3	50	1	2	2	0	0	0	1	1	0	1	1	1	1	1	1	1	1	1	1	1	13	1	1	1	1	1	1	1	1	0	1	1	10	1	1	1	1	0	1	0	5
CHW 03	2	1	22	1	2	3	1	0	1	1	1	0	1	0	1	0	1	0	0	1	0	1	1	8	0	1	0	0	1	0	1	1	0	1	0	5	0	0	0	1	0	1	0	2
CHW 03	2	2	33	2	2	7	5	0	3	1	1	0	1	0	1	1	0	0	1	1	0	0	1	8	0	1	0	0	1	0	1	0	0	0	0	3	0	1	0	0	0	1	0	2
CHW 03	2	3	43	1	3	2	1	0	0	1	1	0	1	0	1	0	1	1	0	0	0	0	1	7	0	1	1	0	1	0	1	1	1	1	0	7	0	0	0	1	0	1	0	2
CHW 03	2	4	58	2	2	4	2	0	0	1	1	0	1	0	1	1	1	0	0	1	0	1	1	9	0	0	1	0	1	0	1	0	1	1	0	5	1	0	0	0	0	1	1	3
CHW 03	2	5	62	1	3	3	1	1	1	1	1	0	0	0	1	1	1	1	0	1	0	0	1	8	0	0	1	0	0	0	1	0	1	1	0	4	0	0	0	0	0	1	1	2
CHW 03	2	6	70	2	2	9	7	2	0	1	1	1	0	0	0	0	1	0	1	1	0	1	1	8	1	0	0	0	0	1	1	0	0	0	0	3	0	0	0	0	0	1	1	2
CHW 03	2	7	52	2	2	3	1	1	0	1	1	0	1	0	1	0	1	1	1	0	1	1	1	10	1	0	0	0	0	1	1	1	0	1	0	5	1	0	0	0	0	1	0	2
CHW 03	2	8	48	2	2	8	6	0	2	1	1	1	1	0	1	1	1	0	0	1	1	1	1	11	0	1	0	0	0	1	1	0	1	1	0	5	1	0	0	0	0	1	0	2
CHW 03	2	9	38	1	2	8	6	0	4	1	1	1	1	0	1	0	1	0	0	1	0	1	1	9	0	1	1	0	1	0	0	0	1	1	1	6	1	0	0	0	0	1	0	2
CHW 03	2	3	18	2	1	3	0	0	0	1	1	0	1	0	1	0	1	1	0	1	1	1	1	10	1	1	1	0	1	0	1	1	0	1	1	8	1	0	0	0	0	1	0	2
CHW 03	2	6	26	1	2	6	4	0	4	1	1	0	1	0	1	0	1	1	0	1	1	1	1	10	1	1	0	0	1	1	1	0	0	1	1	7	1	0	0	0	0	1	0	2
CHW 03	2	4	32	2	2	4	2	0	2	1	1	0	1	0	1	0	1	1	1	1	0	1	1	10	1	1	0	0	1	1	0	1	1	1	0	7	0	0	0	1	1	1	0	3
CHW 03	2	13	42	1	3	7	6	0	2	1	1	1	0	0	1	0	1	1	0	1	0	1	1	9	0	1	0	0	1	1	1	0	0	1	0	5	1	0	0	0	1	1	0	3
CHW 03	2	14	59	2	2	3	1	0	0	1	0	0	0	0	0	1	1	1	0	1	0	1	1	7	1	1	0	0	0	1	0	0	0	0	0	3	0	0	0	1	1	0	1	3
CHW 03	2	15	57	1	3	4	3	1	0	1	0	0	1	1	1	0	1	1	0	1	0	1	1	9	1	1	1	0	1	0	1	0	0	1	1	7	1	0	0	0	0	0	1	2
CHW 03	2	16	45	2	2	9	7	0	4	1	1	0	1	1	1	0	1	1	1	1	0	1	1	11	1	1	0	1	1	1	0	0	0	1	0	6	1	0	0	1	1	0	0	3
CHW 03	2	17	32	1	2	6	4	0	4	1	1	1	1	0	0	0	1	0	0	0	0	1	1	7	1	1	0	0	1	0	1	1	0	1	1	7	0	0	0	1	0	1	0	2
CHW 03	2	18	28	2	2	6	3	1	3	1	1	1	1	1	1	0	1	0	1	0	0	1	1	10	0	1	1	0	1	0	1	1	1	1	0	7	0	0	0	1	0	1	0	2
CHW 03	2	19	72	2	2	3	1	2	0	1	1	1	1	0	1	1	0	0	0	0	0	0	1	7	0	0	0	0	0	0	1	0	0	1	0	2	0	0	0	0	0	0	1	1
CHW 03	2	20	65	1	3	3	2	1	0	1	1	0	1	1	1	0	1	0	1	1	0	1	1	10	1	1	1	0	0	0	0	1	0	1	1	6	0	1	1	0	1	1	1	5
CHW 04	2	1	28	2	2	5	3	0	3	1	0	0	1	1	1	1	1	1	0	1	0	1	1	10	1	1	1	1	1	1	1	1	1	1	1	11	0	0	0	1	0	0	1	2
CHW 04	2	2	32	1	2	6	4	0	2	1	0	0	0	0	1	0	0	0	0	1	1	1	1	6	1	1	0	0	1	0	0	0	1	1	1	6	0	0	0	0	0	0	1	1
CHW 04	1	5	65	1	3	4	3	1	0	1	1	1	1	0	1	1	1	0	1	1	1	1	1	12	1	1	1	1	1	1	1	0	1	1	1	10	0	0	0	0	0	1	1	2
CHW 04	1	16	56	2	2	6	5	0	0	1	1	0	0	0	1	1	1	1	0	0	0	1	1	8	1	1	0	1	1	1	1	1	1	1	1	10	1	0	1	1	1	1	1	6
CHW 04	2	3	42	2	2	8	6	0	4	1	1	1	1	0	1	0	0	0	1	1	1	1	1	10	1	0	0	1	1	0	0	0	1	1	1	6	0	0	0	1	0	0	1	2
CHW 04	2	4	60	1	2	8	1	0	5	1	1	1	1	1	1	0	0	0	1	1	1	1	1	11	1	1	0	1	0	0	0	0	1	1	1	6	0	1	0	0	0	0	1	2
CHW 04	2	6	64	1	2	8	4	2	4	1	1	0	1	0	1	0	0	0	0	1	1	1	1	8	0	1	1	1	1	0	0	0	0	1	1	6	0	0	0	0	0	0	1	1
CHW 04	2	7	53	2	2	5	3	0	0	1	1	1	1	0	0	0	0	0	1	1	1	1	1	9	1	0	1	1	1	0	0	0	1	1	1	7	0	0	0	0	0	0	1	1
CHW 04	2	8	41	1	2	4	3	0	0	1	1	1	1	0	1	0	0	0	1	1	1	1	1	10	1	0	1	1	1	0	0	0	1	1	1	7	0	0	0	0	0	0	1	1
CHW 04	2	9	32	2	2	3	1	0	1	1	1	1	1	1	1	1	1	1	1	1	1	1	1	14	1	1	1	1	1	1	1	1	1	1	1	11	1	1	1	0	0	0	1	4
CHW 04	2	10	30	1	2	7	4	1	3	1	1	0	1	1	1	1	1	1	1	1	1	1	1	13	1	1	1	1	1	1	1	1	1	1	1	11	0	0	0	0	0	1	1	2
CHW 04	2	11	20	2	2	5	2	1	2	1	1	1	1	1	1	1	1	1	1	1	1	1	1	14	1	1	1	1	1	1	1	1	1	1	1	11	0	0	0	1	0	0	1	2
CHW 04	2	12	39	1	2	5	3	0	2	1	1	0	1	1	1	0	0	0	1	1	1	1	1	10	0	0	1	1	1	0	0	0	1	1	1	6	0	1	0	1	0	0	1	3
CHW 04	2	13	42	1	2	7	5	0	4	1	1	1	1	1	1	1	1	1	1	1	1	1	1	14	1	1	1	1	1	1	1	1	1	1	1	11	0	0	1	1	1	1	1	5
CHW 04	2	14	60	1	2	4	1	1	0	1	1	0	1	0	1	0	0	0	1	1	1	1	1	9	1	1	1	1	1	0	0	0	1	1	1	8	0	1	0	1	0	0	1	3
CHW 04	2	15	52	2	2	9	7	0	4	1	1	1	1	1	1	1	1	1	1	1	1	1	1	14	0	1	1	1	1	1	1	1	1	1	1	10	0	0	0	1	1	1	1	4
CHW 04	2	15	49	1	2	5	4	0	0	1	1	1	1	1	1	0	0	0	1	1	1	1	1	11	1	1	0	1	1	0	0	0	1	1	1	7	0	0	0	0	0	0	1	1
CHW 04	2	17	39	2	2	6	4	0	2	1	1	1	1	1	1	1	1	1	1	1	1	1	1	14	1	1	1	1	1	1	1	1	1	1	1	11	0	0	0	1	0	0	1	2
CHW 04	2	18	24	1	2	5	3	0	3	1	1	1	0	0	1	0	0	0	1	1	1	1	1	9	1	0	0	0	1	0	0	0	1	0	1	4	0	0	0	0	0	0	1	1
CHW 04	2	19	63	2	2	5	3	1	0	1	1	0	1	1	1	0	0	0	1	1	1	1	1	10	1	1	1	1	1	0	0	0	1	1	1	8	0	0	0	1	0	0	1	2
CHW 09	1	20	69	2	2	8	6	1	0	1	1	1	1	0	0	0	0	0	1	1	1	1	1	9	1	1	1	0	0	0	0	0	1	1	1	6	0	0	0	1	0	0	1	2
CHW 09	1	3	45	1	2	6	4	0	0	1	1	0	1	0	0	0	0	1	1	1	1	1	1	9	0	0	0	1	1	1	1	0	1	1	1	7	0	0	0	0	1	1	0	2
CHW 09	1	4	54	2	2	9	7	0	0	1	1	0	1	0	1	1	1	1	1	1	1	1	1	12	1	1	1	0	1	1	1	1	1	1	1	10	0	1	0	0	0	0	1	2
CHW 09	1	13	45	1	2	4	3	0	1	1	1	1	1	1	0	0	0	0	1	1	1	1	1	10	0	0	1	0	0	1	1	1	0	1	1	6	0	1	0	0	0	0	1	2
CHW 09	1	15	60	1	2	10	8	1	0	1	1	1	1	1	1	1	1	0	1	1	1	1	1	13	0	1	1	0	1	1	1	0	1	1	0	7	0	0	1	0	0	1	1	3
CHW 09	1	1	28	1	2	3	1	0	1	1	1	0	1	0	0	0	1	1	1	1	1	0	1	9	1	1	0	0	0	1	1	1	1	1	1	8	0	0	0	0	1	1	1	3
CHW 09	1	17	51	1	2	8	6	0	2	1	1	1	1	0	1	1	1	1	1	0	0	1	1	11	0	1	1	0	1	1	1	1	1	1	0	8	0	1	0	0	0	1	0	2
CHW 09	1	11	25	1	2	4	2	0	2	1	1	0	1	1	1	0	0	1	1	0	1	1	1	10	1	0	0	0	1	1	1	1	1	1	1	8	0	1	0	1	0	0	1	3
CHW 09	1	8	25	2	2	3	1	0	1	1	1	1	1	1	1	1	0	0	1	1	1	1	1	12	1	1	1	1	1	0	0	1	1	1	1	9	0	1	0	0	0	0	0	1
CHW 09	1	20	30	2	2	7	5	0	4	1	1	1	1	0	0	0	1	1	1	1	1	1	1	11	1	1	0	0	1	1	1	0	1	1	1	8	1	0	0	1	1	0	0	3
CHW 09	1	18	41	2	2	6	4	0	4	1	1	1	1	0	0	1	0	1	1	1	1	1	1	11	1	1	1	1	1	0	0	1	1	1	1	9	0	0	0	0	0	1	1	2
CHW 09	1	14	56	2	2	9	7	0	2	1	1	1	1	0	1	1	1	1	0	0	0	1	1	10	1	1	0	1	0	0	0	1	1	1	1	7	0	1	1	0	0	1	1	4
CHW 09	1	9	62	2	2	5	3	2	0	1	1	0	1	1	1	1	1	1	1	1	1	1	1	13	1	1	1	1	1	1	1	1	1	1	1	11	0	1	0	0	1	0	1	3
CHW 09	1	12	33	2	2	12	4	0	3	1	1	1	1	1	0	1	1	1	0	1	0	1	1	11	1	0	1	0	1	1	1	0	1	1	0	7	0	0	0	1	1	1	1	4
CHW 09	1	19	35	1	3	2	1	0	1	1	1	1	1	0	1	0	0	1	1	1	0	1	1	10	0	1	1	0	1	1	0	0	1	1	1	7	0	1	0	0	0	0	0	1
CHW 09	1	10	61	1	2	6	5	1	0	1	1	1	1	0	1	1	0	0	1	1	1	1	1	11	1	1	0	1	1	0	0	0	1	1	1	7	0	0	0	1	1	0	1	3
CHW 09	1	7	35	1	2	10	8	0	3	1	1	0	1	0	1	1	0	0	1	1	1	1	1	10	0	1	1	0	1	1	1	0	1	1	1	8	0	0	1	0	0	0	1	2
CHW 09	1	6	42	2	2	9	5	0	3	1	1	0	1	1	1	1	0	0	1	1	1	1	1	10	1	1	1	1	1	0	1	1	0	0	0	7	0	0	0	0	0	0	0	0
CHW 07	1	2	38	2	2	6	4	0	3	1	1	1	1	0	1	1	1	1	1	1	1	1	1	13	0	1	1	0	1	1	0	0	1	1	0	6	0	1	0	0	0	0	1	2
CHW 05	2	10	24	2	2	4	2	0	2	1	1	0	1	0	1	1	1	1	1	1	1	1	1	12	1	0	1	1	1	1	1	1	0	1	1	9	1	0	0	0	1	1	0	3
CHW 05	2	13	45	1	2	9	7	1	3	1	1	1	1	0	1	1	0	1	1	1	1	1	1	12	1	1	1	1	1	1	1	1	1	1	1	11	1	1	1	0	0	1	0	4
CHW 05	2	1	23	1	2	4	2	0	2	1	1	1	1	1	1	1	1	0	1	1	1	1	1	13	1	1	1	1	1	1	1	1	1	1	1	11	0	1	1	0	1	1	0	4
CHW 05	2	2	33	2	2	5	3	0	3	1	1	1	1	1	1	1	1	1	1	1	1	1	1	14	1	1	1	1	1	0	0	0	1	1	1	8	1	1	0	1	1	1	1	6
CHW 05	2	6	65	2	2	7	0	0	0	1	1	0	0	0	1	0	0	0	1	1	1	1	1	8	1	1	1	1	1	0	1	1	1	1	1	10	0	0	1	1	0	0	1	3
CHW 05	2	7	57	1	3	3	1	0	0	1	1	0	1	1	1	0	0	0	1	1	1	1	1	10	0	1	1	1	1	1	0	0	1	1	1	8	0	0	1	0	0	1	1	3
CHW 05	2	8	47	2	2	6	4	0	2	1	1	1	1	0	1	1	1	1	1	1	1	1	1	13	1	1	1	1	1	1	1	1	1	1	1	11	0	0	1	0	0	0	1	2
CHW 05	2	3	50	1	2	3	1	0	0	1	1	1	1	1	1	1	0	1	1	1	1	1	1	13	1	1	1	1	1	1	1	1	1	1	1	11	1	1	0	1	1	1	0	5
CHW 05	5	5	54	1	2	4	2	1	0	1	1	0	1	1	1	1	1	1	1	1	1	1	1	13	1	0	1	1	1	1	1	1	1	1	1	10	0	0	0	1	0	0	0	1
CHW 05	2	5	61	1	3	9	8	0	2	1	1	0	1	0	1	0	1	1	1	1	1	1	1	11	1	1	1	0	1	0	0	0	1	1	0	6	0	1	0	0	1	1	1	4
CHW 05	2	16	42	2	2	6	4	0	4	1	1	1	1	1	1	0	0	0	1	1	1	1	1	11	1	1	1	1	1	1	1	1	1	1	0	10	0	0	0	0	1	1	1	3
CHW 05	2	15	52	1	2	5	3	0	0	1	1	0	1	0	1	0	0	0	1	1	1	1	1	9	1	1	1	1	1	0	0	0	1	1	1	8	0	0	1	1	0	0	0	2
CHW 05	2	17	34	1	2	7	5	0	1	1	1	0	1	0	1	0	1	1	1	1	1	1	1	11	1	1	1	1	1	1	0	0	1	1	1	9	1	0	0	0	1	1	1	4
CHW 05	2	18	20	2	1	6	0	0	2	1	1	1	1	1	1	1	0	0	1	1	1	1	1	12	1	1	1	1	0	1	1	1	1	1	1	10	1	1	0	0	1	1	0	4
CHW 05	2	9	65	2	2	4	2	0	0	1	1	0	1	0	1	0	0	1	1	1	1	1	1	10	0	1	1	0	0	1	0	1	1	1	1	7	0	0	1	0	1	1	1	4
CHW 05	2	14	55	2	2	6	3	1	0	1	1	1	1	1	1	0	0	1	1	1	1	1	1	12	1	1	1	0	0	1	0	1	1	1	1	8	1	1	1	0	0	1	1	5
CHW 05	2	9	38	1	3	7	6	0	2	1	1	0	1	0	1	0	0	0	1	1	1	1	1	9	1	1	1	1	1	1	0	0	1	1	1	9	1	0	0	0	1	1	1	4
CHW 05	2	20	62	1	3	4	3	0	0	1	1	0	1	0	1	1	0	0	0	1	1	1	1	9	1	1	1	1	1	0	0	0	1	1	0	7	0	0	1	0	1	1	1	4
CHW 05	2	11	27	1	2	5	2	0	2	1	1	1	1	0	1	1	1	1	1	1	1	1	1	13	1	1	1	1	0	1	0	0	0	0	0	5	1	1	1	0	0	1	0	4
CHW 05	2	4	55	2	2	6	4	0	1	1	1	1	1	1	1	1	0	0	1	1	1	1	1	12	1	0	0	0	0	1	0	0	1	1	1	5	0	0	0	0	1	1	1	3
CHW 25	5	2	35	2	2	8	5	1	2	1	1	1	1	1	1	0	0	1	1	1	1	1	1	12	1	1	1	0	0	1	0	0	1	1	1	7	1	1	1	0	1	1	1	6
CHW 25	5	10	24	2	2	4	2	0	2	1	1	0	1	0	1	1	1	1	1	1	1	1	1	12	1	0	1	1	1	1	1	1	0	1	1	9	1	0	0	0	1	1	0	3
CHW 06	1	1	30	2	3	3	2	0	2	1	1	1	1	0	1	0	1	1	1	1	1	1	1	12	1	1	0	0	1	1	1	1	1	1	1	9	1	0	0	0	0	1	1	3
CHW 06	1	2	32	2	2	5	3	0	3	1	1	1	1	0	1	0	1	1	1	1	1	0	1	11	1	1	1	0	1	0	1	1	1	1	1	9	0	0	0	0	1	0	1	2
CHW 06	1	3	50	1	2	3	0	0	0	1	1	1	1	0	1	1	1	1	1	1	1	1	1	13	1	1	1	1	1	1	1	1	1	1	1	11	0	1	0	0	0	1	1	3
CHW 06	1	4	52	2	3	7	6	0	3	1	1	1	1	0	1	0	1	1	1	1	1	0	1	11	1	1	1	1	1	1	1	1	1	1	1	11	0	0	0	0	0	1	1	2
CHW 06	1	5	60	1	2	3	1	2	0	1	1	1	1	1	1	1	1	1	0	1	1	1	1	13	1	1	1	1	1	1	0	0	1	1	1	9	0	0	0	0	0	1	1	2
CHW 06	1	6	45	2	2	9	7	0	3	1	1	0	1	1	1	0	1	1	1	1	1	1	1	12	1	1	1	1	1	0	1	1	1	1	1	10	1	1	1	0	0	0	1	4
CHW 06	1	7	40	1	2	8	6	0	0	1	0	0	1	1	1	0	1	1	1	1	1	1	1	11	0	0	1	1	1	0	1	1	1	1	0	7	0	0	1	0	0	0	1	2
CHW 06	1	8	30	2	2	5	3	0	2	1	1	0	1	1	1	0	1	1	1	1	0	0	1	10	1	1	1	1	1	0	1	1	1	1	1	10	0	0	0	0	0	0	1	1
CHW 06	1	9	64	2	2	4	2	1	1	1	1	1	1	1	1	1	1	1	1	1	1	1	1	14	1	1	1	1	1	1	1	1	1	1	1	11	0	0	1	1	1	0	1	4
CHW 06	1	10	60	1	3	2	1	1	0	1	1	1	1	0	1	1	0	1	0	1	1	0	1	10	1	1	0	0	1	0	1	1	1	1	0	7	0	0	1	0	0	0	1	2
CHW 06	1	11	30	1	2	5	3	0	2	1	1	1	0	0	1	1	1	1	1	1	1	1	1	12	1	1	1	1	1	0	0	0	1	1	1	8	1	0	0	0	0	1	1	3
CHW 06	1	12	31	2	1	8	0	0	3	1	1	1	1	1	1	1	1	0	1	1	1	1	1	13	1	1	1	1	1	1	1	0	1	1	1	10	0	0	0	0	0	1	1	2
CHW 06	1	13	45	1	3	2	1	0	0	1	0	0	1	1	1	0	1	0	0	1	1	1	1	9	1	1	1	0	1	0	1	1	1	1	1	9	0	0	0	0	0	1	1	2
CHW 06	1	14	55	2	2	3	1	0	0	1	1	0	1	0	1	0	1	1	1	1	1	1	1	11	1	1	1	1	1	0	1	1	1	1	1	10	0	0	0	0	0	1	1	2
CHW 06	1	15	62	1	3	5	4	1	0	1	1	0	0	0	1	1	1	1	1	1	1	1	1	11	1	1	1	1	1	1	1	1	1	1	1	11	0	0	0	0	0	1	1	2
CHW 06	1	16	62	2	2	7	5	1	1	1	1	1	1	0	1	0	1	1	1	1	1	1	1	12	1	1	1	1	1	0	1	1	1	1	1	10	0	0	0	0	0	0	1	1
CHW 06	1	17	60	1	3	7	1	1	3	1	1	0	1	1	1	1	1	1	1	1	1	1	1	13	1	1	1	0	0	1	1	1	1	1	1	9	0	0	0	0	0	1	1	2
CHW 06	1	18	42	2	2	3	1	0	1	1	1	1	1	1	1	1	1	0	1	1	1	1	1	13	1	1	1	0	1	1	1	1	1	1	1	10	0	1	0	0	0	1	1	3
CHW 06	1	19	40	1	2	4	2	1	1	1	0	0	0	0	1	0	1	1	1	1	1	1	1	9	1	0	1	1	1	1	1	1	1	1	1	10	0	0	1	0	0	0	1	2
CHW 06	1	20	21	2	2	8	1	0	4	1	1	1	1	1	1	0	1	1	1	1	0	1	1	12	1	1	0	1	1	0	1	0	0	1	1	7	1	1	1	0	0	1	1	5
CHW 07	1	1	23	1	2	4	2	0	2	1	1	1	1	1	1	1	1	0	1	1	1	1	1	13	1	1	1	1	1	1	1	0	1	1	1	10	0	1	0	0	0	1	1	3
CHW 07	1	2	32	2	2	5	3	0	3	1	1	0	0	1	0	1	0	1	1	1	1	1	1	10	1	1	1	1	1	0	1	1	1	1	1	10	0	0	0	0	0	1	1	2
CHW 07	1	3	43	1	2	5	3	0	2	1	1	1	0	0	1	1	1	1	1	1	1	1	1	12	1	1	1	1	1	1	1	1	1	1	1	11	0	0	0	0	0	0	1	1
CHW 07	1	4	55	2	2	8	6	0	1	1	1	1	0	0	1	1	0	1	1	1	1	1	1	11	1	1	1	1	1	0	1	1	1	1	1	10	0	0	0	0	1	0	1	2
CHW 07	1	6	61	2	2	6	4	1	0	1	1	1	0	0	0	0	1	1	1	1	1	1	1	10	1	1	1	1	1	1	1	1	1	1	1	11	0	0	0	0	0	1	1	2
CHW 07	1	7	58	1	3	7	1	0	4	1	1	1	1	1	1	1	1	1	1	1	1	1	1	14	1	1	0	1	1	0	0	1	1	1	1	8	0	0	0	0	0	0	1	1
CHW 07	1	8	50	2	2	5	3	0	1	1	1	0	0	0	1	1	1	1	1	1	1	1	1	11	1	1	1	1	1	1	1	1	1	1	1	11	0	0	0	1	1	0	1	3
CHW 07	1	9	34	1	2	9	7	0	3	1	1	1	0	0	1	0	1	1	1	1	1	1	1	11	1	1	1	1	1	1	1	1	1	1	1	11	0	0	0	1	1	0	1	3
CHW 07	1	10	30	2	2	5	3	0	3	1	1	1	1	0	1	0	1	1	1	1	1	1	1	12	1	1	1	0	1	0	1	1	1	1	1	9	0	0	0	0	0	1	1	2
CHW 07	1	11	30	1	2	8	6	0	2	1	1	1	0	1	0	1	1	1	1	1	1	1	1	12	1	1	0	1	1	1	1	1	1	1	1	10	0	0	0	1	0	1	1	3
CHW 07	1	12	40	2	2	7	5	0	2	1	1	0	0	0	0	1	0	1	1	1	1	1	1	9	1	1	0	1	1	1	1	1	1	1	1	10	0	0	0	0	0	0	1	1
CHW 07	1	13	42	1	2	7	4	1	1	1	1	0	0	1	1	1	1	1	1	1	1	1	1	12	1	1	1	1	1	1	1	1	1	1	1	11	0	1	1	1	0	0	1	4
CHW 07	1	14	60	2	2	8	6	1	2	1	1	1	0	0	0	1	1	1	1	0	1	0	1	9	1	1	0	1	1	1	1	1	1	1	1	10	0	0	0	0	0	0	1	1
CHW 07	1	15	60	1	2	3	1	1	0	1	1	0	1	0	1	0	1	1	1	1	1	1	1	11	1	1	1	1	1	1	1	1	1	1	1	11	0	0	0	0	0	1	1	2
CHW 07	1	16	50	2	2	6	4	0	1	1	1	1	0	0	1	1	1	1	1	1	1	1	1	12	1	1	1	1	1	0	1	1	1	1	1	10	0	0	0	0	0	0	1	1
CHW 07	1	17	32	1	2	6	4	0	4	1	1	0	1	0	0	0	1	1	1	1	1	1	1	10	1	1	1	1	1	1	1	1	1	1	1	11	0	0	0	0	0	0	0	0
CHW 07	1	18	26	2	2	4	2	0	2	1	1	1	1	1	1	1	1	1	1	1	1	1	1	14	1	1	1	1	1	1	1	1	1	1	1	11	1	0	0	0	0	1	1	3
CHW 07	1	19	72	2	2	3	1	0	1	1	1	0	0	0	0	0	1	1	1	1	1	1	1	9	1	1	1	1	1	1	1	1	1	1	1	11	0	0	0	0	0	0	1	1
CHW 07	1	20	62	1	3	4	1	1	1	1	1	1	0	1	1	1	1	0	1	1	1	1	1	12	1	1	1	0	0	1	1	1	1	1	1	9	0	0	0	0	1	1	1	3
CHW 08	1	1	19	1	1	2	1	1	0	1	1	0	1	0	1	1	1	0	1	1	1	1	1	11	0	1	1	0	1	1	0	0	1	1	0	6	0	1	0	0	0	0	1	2
CHW 08	1	2	33	2	2	3	1	0	1	1	1	1	1	1	1	1	0	0	1	1	1	1	1	12	0	1	1	0	0	1	1	1	1	1	1	8	0	1	1	0	0	0	1	3
CHW 08	1	3	42	1	2	7	5	0	0	1	1	0	0	0	1	1	1	1	1	1	1	1	1	11	1	1	1	1	0	1	0	0	1	1	1	8	0	0	0	0	0	1	1	2
CHW 08	1	4	52	2	2	8	6	0	0	1	1	0	1	0	1	1	1	1	1	1	1	1	1	12	0	1	1	1	1	1	1	0	1	1	0	8	0	1	0	0	0	0	1	2
CHW 08	1	5	61	1	2	5	4	1	0	1	1	0	1	0	1	1	1	0	1	1	1	1	1	11	0	1	1	1	1	1	1	1	1	1	1	10	0	0	0	0	1	0	1	2
CHW 08	1	6	63	2	2	8	6	2	0	1	0	0	1	0	1	1	1	1	1	1	1	1	1	11	0	1	1	1	1	1	0	0	1	1	0	7	0	1	0	0	0	0	1	2
CHW 08	1	8	50	2	2	8	6	0	2	1	1	0	1	0	1	1	1	0	1	1	1	1	1	11	0	0	0	0	0	1	0	0	0	0	0	1	0	0	0	0	0	1	0	1
CHW 08	1	7	53	1	2	6	4	0	0	1	1	1	1	0	1	1	1	0	0	1	1	1	1	11	1	1	0	0	1	1	1	1	1	1	1	9	0	0	0	0	0	0	1	1
CHW 08	1	9	32	1	2	6	4	0	4	1	1	0	1	1	1	0	0	0	1	1	1	1	1	10	0	1	1	1	1	0	0	0	1	1	1	7	0	1	0	0	0	0	0	1
CHW 08	1	10	22	2	2	4	2	0	2	1	1	1	1	1	1	1	1	1	1	1	1	1	1	14	1	1	1	0	0	1	0	0	1	1	0	6	0	1	0	0	1	0	0	2
CHW 08	1	11	24	1	2	4	2	0	2	1	1	1	1	0	1	1	1	0	1	1	0	1	1	11	0	0	0	1	1	1	0	0	1	1	0	5	1	0	0	0	0	0	0	1
CHW 08	1	12	33	2	2	5	3	0	3	1	1	1	1	1	1	1	0	0	1	1	0	1	1	11	0	1	0	0	0	1	0	0	1	1	1	5	0	1	0	0	0	0	1	2
CHW 08	1	13	45	1	2	8	6	0	3	1	1	0	1	0	1	1	1	1	1	1	1	1	1	12	1	0	0	0	1	1	1	1	1	1	1	8	0	1	0	0	0	1	0	2
CHW 08	1	14	56	2	2	5	3	0	0	1	1	0	1	0	1	1	0	0	0	1	0	1	1	8	0	1	1	0	1	0	0	0	1	1	0	5	0	0	0	0	0	0	1	1
CHW 08	1	15	54	1	2	7	5	1	0	1	1	1	1	1	1	1	0	0	0	1	1	1	1	11	1	1	1	1	0	1	0	0	1	1	1	8	0	0	0	0	1	0	1	2
CHW 08	1	16	42	2	2	10	8	0	5	1	1	1	1	1	1	1	1	1	1	1	1	1	1	14	0	1	1	0	0	1	1	1	1	1	1	8	0	0	0	0	0	0	1	1
CHW 08	1	17	40	1	2	8	6	0	2	1	1	0	1	0	1	1	0	0	1	1	1	1	1	10	1	1	1	0	0	1	1	1	1	1	0	8	0	0	0	0	0	1	1	2
CHW 08	1	18	18	2	2	3	1	0	1	1	1	0	1	0	1	1	1	1	1	1	1	1	1	12	1	1	1	0	1	0	0	0	1	1	1	7	0	0	0	0	0	0	0	0
CHW 08	1	19	65	2	2	10	8	1	2	1	1	0	1	0	1	1	1	1	1	1	0	1	1	11	1	1	1	0	1	1	1	1	1	1	1	10	0	1	0	0	0	0	1	2
CHW 08	1	20	62	1	2	10	8	2	0	1	1	0	1	0	1	0	1	1	1	1	1	1	1	11	0	1	1	1	1	0	1	1	1	1	1	9	0	0	0	0	0	0	1	1
CHW 09	1	5	55	1	2	3	2	0	0	1	1	0	1	0	1	1	0	1	1	1	1	1	1	11	0	1	0	1	1	0	1	1	1	1	0	7	0	0	0	1	1	1	1	4
CHW 09	1	16	62	2	2	6	4	2	0	1	1	0	1	0	1	1	1	0	1	1	1	1	1	11	0	1	1	0	1	1	0	0	1	1	0	6	0	0	0	0	0	1	1	2

## Sheet: Calculation
Knowledge	% Yes	% No
Have they heard about COVID-19?	100	0
Can they explain some symptoms of COVID-19? (e.g. fever, cough, respiratory distress, headache, myalgia, runny nose etc)	82	18
Do they know dangers/complications of COVID-19? (e.g. respiratory difficulty, death, heart/brain complications etc)	53.2	46.8
Do they know how COVID-19 transmits? (by coughing, sneezing, contacts, <1 m distancing etc)	75.2	24.8
Do they know COVID-19 can be presented in varied severity? (e.g. asymptomatic, mild, moderate, severe)	48.2	51.8
Do they know patients with respiratory/COVID-19 symptoms should be consulted at a health facility?	74.2	25.8
Do they know that patients with respiratory/COVID-19 symptoms should give sample (through nasal/oral swab) for testing?	58.8	41.2
Do they know that patients with positive results for COVID-19 should be isolated at a SARI Isolation and Treatment Center?	59.8	40.2
Do they know that contacts (e.g. family members) of a COVID-19 patient should be quarantined (preferably in a Quarantine Facility?)	57.4	42.6
Do they know hand hygiene (using soap and water or alcohol-based hand rub) is one of the measure to prevent transmission?	69.2	30.8
Do they know they should wear mask around other people?	78.2	21.8
Do they know they should avoid crowded or closed spaces?	67.6	32.4
Do they know they should cover their mouth and nose with their bent elbow or tissue when they cough or sneeze?	77	23
Do they hear about the COVID-19 vaccine?	93	7
Attitude
Do you think that COVID-19 can be dangerous for you, your family and neighbours?	71.8	28.2
Do you think that frequent handwashing using soap and water can be an effective measure to prevent or reduce the disease transmission?	66.4	33.6
Do you believe that wearing a mask in public places can be an effective measure to prevent or reduce the disease transmission?	66.2	33.8
Do you think that it is necessary to stay at home and avoid crowded places as much as possible to prevent or reduce the disease transmission?	56	44
Do you think that it is useful to maintain three feet distance from others not to catch or transmit the disease?	66	34
Do you agree that you should give sample (via nasal or oral swab), if you are having some symptoms of COVID-19?	58.2	41.8
Do you agree to go to an isolation and treatment center, if you have a positive test result?	58.4	41.6
Do you believe that if some gets positive result for COVID-19, their family should be quarantined to prevent the further transmission?	57.6	42.4
Do you believe the COVID-19 vaccine is essential for us?	85	15
Are you willing to be vaccinated if the vaccine is offered to you?	89.8	10.2
Do you agree that COVID-19 will finally be successfully controlled?	80	20
Practice
Frequently wash their hands with soap and water	30.8	69.2
Wearing a mask in the public place	30.2	69.8
Family is staying at home, if not very critical to go outside	30	70
Trying to maintain distance with others	37.4	62.6
Not touching mouth, nose or eye with uncleaned hands	32.2	67.8
Covering mouth by elbow or handkerchief while coughing sneezing	40.8	59.2
Have you been vaccinated? (Applicable if age is >55 Years)	69.6	30.4
